# Supplementary material for: miR-544 promotes maturity and antioxidation of stem cell-derived endothelial like cells by regulating the YY1/TET2 signalling axis
Source: Cell Commun Signal. 2020 Mar 3;18:35. doi: 10.1186/s12964-019-0504-6 (PMC7055126; doi:10.1186/s12964-019-0504-6)
Supplement: Supplementary file 2 — Additional file 1. The results of hMeDIP-Seq assay. [file 12964_2019_504_MOESM2_ESM.xls]

## Sheet: (hyper)Test vs Control
GeneName	DMR_To_TSS	DMR_Locus	DMR_Length	Test_Count	Control_Count	log2FC	p-value	q-value	Genechrom	GeneTSS	GeneTTS	Strand	Accession	ProteinName	ProteinID	GeneID	mRNADescription
YIPF6	37	chrX:67718541-67718780	239	15.87;1.94;1.45	0.00;0.00;0.00	7.11	8.39158e-06	0.000569054	chrX	67718623	67757127	+	NM_001195214	protein YIPF6 isoform B	NP_001182143	286451
PABPC1L2A	151	chrX:72299041-72299360	319	12.70;1.46;1.08	0.00;0.00;0.00	7.11	7.51665e-05	0.00233393	chrX	72299351	72297176	-	NM_001012977	polyadenylate-binding protein 1-like 2	NP_001012995	340529
LUZP4	468	chrX:114524561-114524940	379	22.22;2.43;1.45	0.00;0.00;0.00	7.11	1.76757e-07	3.60542e-05	chrX	114524282	114542123	+	NM_016383	leucine zipper protein 4	NP_057467	51213	This gene encodes a protein which contains two sets of heptad repeats in the N-terminus; the C-terminal most repeats form a leucine zipper domain. The presence of a leucine zipper domain suggests the protein may have DNA-binding activity and the protein has been shown to localize with a spliceosome protein (PMID: 12032826). [provided by RefSeq, Aug 2011]. ##Evidence-Data-START## Transcript exon c…
LDOC1	1029	chrX:140270201-140270540	339	3.17;2.91;5.06	0.00;0.00;0.00	7.11	4.27835e-05	0.00170176	chrX	140271399	140269930	-	NM_012317	protein LDOC1	NP_036449	23641	The protein encoded by this gene contains a leucine zipper-like motif and a proline-rich region that shares marked similarity with an SH3-binding domain. The protein localizes to the nucleus and is down-regulated in some cancer cell lines. It is thought to regulate the transcriptional response mediated by the nuclear factor kappa B (NF-kappaB). The gene has been proposed as a tumor suppressor gen…
IRX1	283	chr5:3596321-3596580	259	12.70;0.97;1.81	0.00;0.00;0.00	7.11	6.85905e-05	0.0022105	chr5	3596167	3601517	+	NM_024337	iroquois-class homeodomain protein IRX-1	NP_077313	79192	This gene encodes a member of the Iroquois homeobox protein family. Homeobox genes in this family are involved in pattern formation in the embryo. The gene product has been identified as a tumor suppressor in gastric (PMID: 21602894, 20440264) and head and neck cancers (PMID: 18559491). A pseudogene of this gene is located on chromosome 13. [provided by RefSeq, Dec 2011]. Publication Note: This R…
IGBP1	-527	chrX:69352601-69352980	379	3.17;5.34;2.89	0.00;0.00;0.00	7.11	7.41983e-05	0.00230874	chrX	69353317	69386173	+	NM_001551	immunoglobulin-binding protein 1	NP_001542	3476	The proliferation and differentiation of B cells is dependent upon a B-cell antigen receptor (BCR) complex. Binding of antigens to specific B-cell receptors results in a tyrosine phosphorylation reaction through the BCR complex and leads to multiple signal transduction pathways. [provided by RefSeq, Jul 2008]. Publication Note: This RefSeq record includes a subset of the publications that are ava…
HTATSF1	-567	chrX:135578481-135578860	379	15.87;2.43;1.45	0.00;0.00;0.00	7.11	6.97437e-06	0.000495949	chrX	135579237	135594503	+	NM_001163280	HIV Tat-specific factor 1	NP_001156752	27336	The protein encoded by this gene functions as a cofactor for the stimulation of transcriptional elongation by HIV-1 Tat, which binds to the HIV-1 promoter through Tat-TAR interaction. This protein may also serve as a dual-function factor to couple transcription and splicing and to facilitate their reciprocal activation. Alternatively spliced transcript variants have been found for this gene.[prov…
HOXC10	-1945	chr12:54376901-54377100	199	12.70;0.97;2.89	0.00;0.00;0.00	7.11	4.7774e-05	0.00184388	chr12	54378945	54384062	+	NM_017409	homeobox protein Hox-C10	NP_059105	3226	This gene belongs to the homeobox family of genes. The homeobox genes encode a highly conserved family of transcription factors that play an important role in morphogenesis in all multicellular organisms. Mammals possess four similar homeobox gene clusters, HOXA, HOXB, HOXC and HOXD, which are located on different chromosomes and consist of 9 to 11 genes arranged in tandem. This gene is one of se…
GTSE1	-1687	chr22:46690841-46691060	219	15.87;0.97;0.72	0.00;0.00;0.00	7.11	1.93041e-05	0.0010043	chr22	46692637	46726707	+	NM_016426	G2 and S phase-expressed protein 1	NP_057510	51512	The protein encoded by this gene is only expressed in the S and G2 phases of the cell cycle, where it colocalizes with cytoplasmic tubulin and microtubules. In response to DNA damage, the encoded protein accumulates in the nucleus and binds the tumor suppressor protein p53, shuttling it out of the nucleus and repressing its ability to induce apoptosis. [provided by RefSeq, Jul 2008]. Publication …
GPC4	395	chrX:132548521-132549100	579	6.35;22.34;13.74	0.00;0.00;0.00	7.11	3.93635e-09	3.21182e-06	chrX	132549205	132435063	-	NM_001448	glypican-4 precursor	NP_001439	2239	Cell surface heparan sulfate proteoglycans are composed of a membrane-associated protein core substituted with a variable number of heparan sulfate chains. Members of the glypican-related integral membrane proteoglycan family (GRIPS) contain a core protein anchored to the cytoplasmic membrane via a glycosyl phosphatidylinositol linkage. These proteins may play a role in the control of cell divisi…
GAGE1	1735	chrX:49365201-49365500	299	3.17;7.29;5.06	0.00;0.00;0.00	7.11	1.55033e-05	0.000856182	chrX	49363615	49373139	+	NM_001040663	G antigen 1	NP_001035753	2543	This gene belongs to a family of genes that are expressed in a variety of tumors but not in normal tissues, except for the testis. The sequences of the family members are highly related but differ by scattered nucleotide substitutions. The antigenic peptide YRPRPRRY, which is also encoded by several other family members, is recognized by autologous cytolytic T lymphocytes. Nothing is presently kn…
EXTL1	1200	chr1:26349341-26349600	259	15.87;0.97;1.08	0.00;0.00;0.00	7.11	1.51611e-05	0.000841958	chr1	26348270	26362954	+	NM_004455	exostosin-like 1	NP_004446	2134	This gene is a member of the multiple exostoses (EXT) family of glycosyltransferases, which function in the chain polymerization of heparan sulfate and heparin. The encoded protein harbors alpha 1,4- N-acetylglucosaminyltransferase activity, and is involved in chain elongation of heparan sulfate and possibly heparin. [provided by RefSeq, Jul 2008]. ##Evidence-Data-START## Transcript exon combinat…
ENTPD2	-527	chr9:139948881-139949180	299	12.70;1.94;3.98	0.00;0.00;0.00	7.11	2.0307e-05	0.00104989	chr9	139948503	139942550	-	NM_203468	ectonucleoside triphosphate diphosphohydrolase 2 isoform 1	NP_982293	954	The protein encoded by this gene is the type 2 enzyme of the ecto-nucleoside triphosphate diphosphohydrolase family (E-NTPDase). E-NTPDases are a family of ecto-nucleosidases that hydrolyze 5'-triphosphates. This ecto-ATPase is an integral membrane protein. Alternative splicing of this gene results in multiple transcript variants. [provided by RefSeq, Jul 2008].
CSAG3	-93	chrX:151877641-151878040	399	9.52;2.91;4.34	0.00;0.00;0.00	7.11	5.68554e-05	0.00197266	chrX	151877747	151876742	-	NM_001129828	chondrosarcoma-associated gene 2/3 protein isoform b	NP_001123300	389903
CECR2	802	chr22:17841461-17841820	359	12.70;1.94;1.08	0.00;0.00;0.00	7.11	6.25082e-05	0.00207263	chr22	17840838	18037856	+	NM_001290046	cat eye syndrome critical region protein 2 isoform 2	NP_001276975	27443	This gene encodes a bromodomain-containing protein that is involved in chromatin remodeling, and may additionally play a role in DNA damage response. The encoded protein functions as part of an ATP-dependent complex that is involved in neurulation. This gene is a candidate gene for Cat Eye Syndrome. Alternative splicing results in multiple transcript variants. [provided by RefSeq, Feb 2014].
CCL4L2	1276	chr17:34539641-34539840	199	12.70;3.89;0.72	0.00;0.00;0.00	7.11	3.34419e-05	0.00143051	chr17	34538464	34540280	+	NM_001291468	C-C motif chemokine 4-like isoform 1 precursor	NP_001278397	9560	This gene is one of several cytokine genes that are clustered on the q-arm of chromosome 17. Cytokines are a family of secreted proteins that function in inflammatory and immunoregulatory processes. The protein encoded by this family member is similar to the chemokine (C-C motif) ligand 4 product, which inhibits HIV entry by binding to the cellular receptor CCR5. The copy number of this gene vari…
ATP6AP1	-327	chrX:153656461-153656840	379	6.35;3.40;5.79	0.00;0.00;0.00	7.11	8.12739e-06	0.000557099	chrX	153656977	153664863	+	NM_001183	V-type proton ATPase subunit S1 precursor	NP_001174	537	This gene encodes a component of a multisubunit enzyme that mediates acidification of eukaryotic intracellular organelles. Vacuolar ATPase (V-ATPase) is comprised of a cytosolic V1 (site of the ATP catalytic site) and a transmembrane V0 domain. V-ATPase dependent organelle acidification is necessary for such intracellular processes as protein sorting, zymogen activation, and receptor-mediated end…
DCAF12L1	312	chrX:125686301-125686760	459	25.40;7.29;11.21	0.94;0.00;0.00	5.54	2.15803e-08	9.26408e-06	chrX	125686842	125683365	-	NM_178470	DDB1- and CUL4-associated factor 12-like protein 1	NP_848565	139170	This gene encodes a member of the WD repeat protein family. WD repeats are minimally conserved regions of approximately 40 amino acids typically bracketed by gly-his and trp-asp (GH-WD), which may facilitate formation of heterotrimeric or multiprotein complexes. Members of this family are involved in a variety of cellular processes, including cell cycle progression, signal transduction, apoptosis…
FGF20	-116	chr8:16859541-16860040	499	6.35;4.86;10.12	0.47;0.00;0.00	5.5	1.87464e-05	0.000990821	chr8	16859674	16850333	-	NM_019851	fibroblast growth factor 20	NP_062825	26281	The protein encoded by this gene is a member of the fibroblast growth factor family. The fibroblast growth factors possess broad mitogenic and cell survival activities, and are involved in a variety of biological processes including embryonic development, cell growth, morphogenesis, tissue repair, tumor growth and invasion. This gene product is a secreted neurotrophic factor but lacks a typical s…
TBC1D8B	-88	chrX:106045641-106046020	379	9.52;8.26;3.25	0.47;0.00;0.00	5.48	9.00906e-05	0.00263914	chrX	106045918	106119377	+	NM_017752	TBC1 domain family member 8B isoform a	NP_060222	54885	This gene encodes a protein with a TBC (Tre-2/Bub2/CDC16) domain. Some mammalian proteins with this domain have been shown to function as Rab-GAPs by binding to specific Rab proteins and affecting their GTPase activity. Alternative splicing results in multiple transcript variants. [provided by RefSeq, Sep 2011].
SLC25A14	-571	chrX:129473101-129473480	379	3.17;8.26;8.68	0.47;0.00;0.00	5.41	5.7071e-05	0.00197266	chrX	129473861	129507335	+	NM_001282196	brain mitochondrial carrier protein 1 isoform 2 precursor	NP_001269125	9016	Mitochondrial uncoupling proteins (UCP) are members of the larger family of mitochondrial anion carrier proteins (MACP). Uncoupling proteins separate oxidative phosphorylation from ATP synthesis with energy dissipated as heat, also referred to as the mitochondrial proton leak. Uncoupling proteins facilitate the transfer of anions from the inner to the outer mitochondrial membrane and the return t…
GAGE2D	-477	chrX:49225521-49225800	279	6.35;3.89;5.79	0.47;0.00;0.00	5.09	3.62952e-05	0.0015078	chrX	49226137	49233481	+	NM_001098407	G antigen 2D	NP_001091877	729408
PCSK1N	-460	chrX:48694321-48694680	359	19.05;3.40;3.62	0.94;0.00;0.00	4.79	2.40705e-05	0.00113395	chrX	48694040	48689501	-	NM_013271	proSAAS preproprotein	NP_037403	27344	The protein encoded by this gene functions as an inhibitor of prohormone convertase 1, which regulates the proteolytic cleavage of neuroendocrine peptide precursors. The proprotein is further processed into multiple short peptides. A polymorphism within this gene may be associated with obesity. [provided by RefSeq, Aug 2013]. Publication Note: This RefSeq record includes a subset of the publicati…
KIAA2022	1077	chrX:74143941-74144480	539	25.40;14.09;11.57	0.00;1.85;0.00	4.79	1.4551e-08	7.12681e-06	chrX	74145287	73952690	-	NM_001008537	protein KIAA2022	NP_001008537	340533	An inversion on the X chromosome which disrupts this gene and a G-protein coupled purinergic receptor gene located in the pseudoautosomal region of the X chromosome has been linked to X linked mental retardation.[provided by RefSeq, Mar 2009]. Sequence Note: This RefSeq record was created from transcript and genomic sequence data to make the sequence consistent with the reference genome assembly.…
DHRS7C	-686	chr17:9695101-9695500	399	15.87;5.83;4.34	0.94;0.00;0.00	4.79	5.57132e-05	0.00197266	chr17	9694614	9674750	-	NM_001220493	dehydrogenase/reductase SDR family member 7C isoform 1 precursor	NP_001207422	201140
TAB3	1031	chrX:30906261-30906700	439	19.05;2.43;2.89	0.94;0.00;0.00	4.69	1.53403e-05	0.000849664	chrX	30907511	30845558	-	NM_152787	TGF-beta-activated kinase 1 and MAP3K7-binding protein 3	NP_690000	257397	The product of this gene functions in the NF-kappaB signal transduction pathway. The encoded protein, and the similar and functionally redundant protein MAP3K7IP2/TAB2, forms a ternary complex with the protein kinase MAP3K7/TAK1 and either TRAF2 or TRAF6 in response to stimulation with the pro-inflammatory cytokines TNF or IL-1. Subsequent MAP3K7/TAK1 kinase activity triggers a signaling cascade …
LOC100133267	1526	chr8:11927601-11927860	259	19.05;2.91;0.72	0.94;0.00;0.00	4.59	2.86837e-05	0.00130548	chr8	11929256	11921897	-	NM_001195257	beta-defensin 130-like precursor	NP_001182186	100133267
DEFB130	1526	chr8:11927601-11927860	259	19.05;2.91;0.72	0.94;0.00;0.00	4.59	2.86837e-05	0.00130548	chr8	11929256	11921897	-	NM_001037804	beta-defensin 130 precursor	NP_001032893	245940	Defensins are cysteine-rich cationic polypeptides that are important in the immunologic response to invading microorganisms. The antimicrobial protein encoded by this gene is secreted and is a member of the beta defensin protein family. Beta defensin genes are found in several clusters throughout the genome, with this gene mapping to a cluster at 8p23. [provided by RefSeq, Nov 2014]. ##Evidence-D…
USP27X	-539	chrX:49643721-49644140	419	15.87;14.57;13.74	1.89;0.00;0.00	4.55	1.9677e-11	7.56126e-08	chrX	49644469	49647168	+	NM_001145073	ubiquitin carboxyl-terminal hydrolase 27	NP_001138545	389856
SPANXA2	750	chrX:140671721-140672500	779	19.05;16.03;25.31	2.83;0.00;0.00	4.42	4.30707e-10	6.92548e-07	chrX	140672860	140671795	-	NM_145662	sperm protein associated with the nucleus on the X chromosome A	NP_663695	728712	Temporally regulated transcription and translation of several testis-specific genes is required to initiate the series of molecular and morphological changes in the male germ cell lineage necessary for the formation of mature spermatozoa. This gene is a member of the SPANX family of cancer/testis-associated genes, which are located in a cluster on chromosome X. The SPANX genes encode differential…
SPANXA1	750	chrX:140671721-140672500	779	19.05;16.03;25.31	2.83;0.00;0.00	4.42	4.30707e-10	6.92548e-07	chrX	140672860	140671795	-	NM_013453	sperm protein associated with the nucleus on the X chromosome A	NP_038481	30014	Temporally regulated transcription and translation of several testis-specific genes is required to initiate the series of molecular and morphological changes in the male germ cell lineage necessary for the formation of mature spermatozoa. This gene is a member of the SPANX family of cancer/testis-associated genes, which are located in a cluster on chromosome X. The SPANX genes encode differential…
EMD	-636	chrX:153606661-153607260	599	9.52;5.34;7.59	1.41;0.00;0.00	3.99	2.14363e-05	0.0010973	chrX	153607596	153609883	+	NM_000117	emerin	NP_000108	2010	Emerin is a serine-rich nuclear membrane protein and a member of the nuclear lamina-associated protein family. It mediates membrane anchorage to the cytoskeleton. Dreifuss-Emery muscular dystrophy is an X-linked inherited degenerative myopathy resulting from mutation in the emerin gene. [provided by RefSeq, Jul 2008]. Publication Note: This RefSeq record includes a subset of the publications that…
MAGED4B	-448	chrX:51927121-51927820	699	15.87;8.26;7.23	0.47;0.00;1.76	3.81	2.49342e-06	0.00023831	chrX	51927918	51935364	+	NM_177535	melanoma-associated antigen D4 isoform 1	NP_803879	81557	This gene is a member of the MAGED gene family. It is expressed only in brain and ovary, and some transcript variants of this gene are specifically expressed in glioma cells. This gene is clustered with other MAGED genes on chromosome Xp11. Alternatively spliced transcript variants encoding different isoforms have been described for this gene. [provided by RefSeq, May 2011].
MAGED4	-448	chrX:51927121-51927820	699	15.87;8.26;7.23	0.47;0.00;1.76	3.81	2.49342e-06	0.00023831	chrX	51927918	51935366	+	NM_001272063	melanoma-associated antigen D4 isoform 1	NP_001258992	728239
SLC38A5	884	chrX:48327501-48328020	519	19.05;30.11;26.40	3.77;0.00;1.76	3.77	3.50477e-10	5.981e-07	chrX	48328644	48316919	-	NM_033518	sodium-coupled neutral amino acid transporter 5	NP_277053	92745	The protein encoded by this gene is a system N sodium-coupled amino acid transporter. The encoded protein transports glutamine, asparagine, histidine, serine, alanine, and glycine across the cell membrane, but does not transport charged amino acids, imino acids, or N-alkylated amino acids. Alternative splicing results in multiple transcript variants, but the full-length nature of some of these va…
USP17L21	-687	chr4:9263721-9264100	379	6.35;6.31;6.15	1.41;0.00;0.00	3.73	4.47124e-05	0.00174893	chr4	9264597	9266190	+	NM_001256862	ubiquitin carboxyl-terminal hydrolase 17-like protein 21	NP_001243791	100287478
USP17L12	-687	chr4:9263721-9264100	379	6.35;6.31;6.15	1.41;0.00;0.00	3.73	4.47124e-05	0.00174893	chr4	9264597	9266190	+	NM_001256853	ubiquitin carboxyl-terminal hydrolase 17-like protein 12	NP_001243782	100287205
SPANXA2	436	chrX:140678061-140678480	419	9.52;4.86;7.96	0.00;1.85;0.00	3.59	1.36214e-06	0.000156387	chrX	140677834	140678899	+	NM_145662	sperm protein associated with the nucleus on the X chromosome A	NP_663695	728712	Temporally regulated transcription and translation of several testis-specific genes is required to initiate the series of molecular and morphological changes in the male germ cell lineage necessary for the formation of mature spermatozoa. This gene is a member of the SPANX family of cancer/testis-associated genes, which are located in a cluster on chromosome X. The SPANX genes encode differential…
SPANXA1	436	chrX:140678061-140678480	419	9.52;4.86;7.96	0.00;1.85;0.00	3.59	1.36214e-06	0.000156387	chrX	140677834	140678899	+	NM_013453	sperm protein associated with the nucleus on the X chromosome A	NP_038481	30014	Temporally regulated transcription and translation of several testis-specific genes is required to initiate the series of molecular and morphological changes in the male germ cell lineage necessary for the formation of mature spermatozoa. This gene is a member of the SPANX family of cancer/testis-associated genes, which are located in a cluster on chromosome X. The SPANX genes encode differential…
NRN1	1707	chr6:6002221-6002920	699	6.35;10.20;9.40	0.47;0.00;1.76	3.54	1.4516e-08	7.11285e-06	chr6	6004277	5998232	-	NM_001278711	neuritin isoform 2	NP_001265640	51299	This gene encodes a member of the neuritin family, and is expressed in postmitotic-differentiating neurons of the developmental nervous system and neuronal structures associated with plasticity in the adult. The expression of this gene can be induced by neural activity and neurotrophins. The encoded protein contains a consensus cleavage signal found in glycosylphoshatidylinositol (GPI)-anchored p…
SLC25A53	538	chrX:103400981-103401360	379	6.35;15.06;10.12	0.94;1.85;0.00	3.5	3.62758e-06	0.000318701	chrX	103401708	103343897	-	NM_001012755	solute carrier family 25 member 53	NP_001012773	401612
GRIPAP1	295	chrX:48858261-48858500	239	28.57;0.97;1.08	0.94;1.85;0.00	3.45	2.25531e-06	0.000222605	chrX	48858675	48830130	-	NM_020137	GRIP1-associated protein 1	NP_064522	56850	This gene encodes a guanine nucleotide exchange factor for the Ras family of small G proteins (RasGEF). The encoded protein interacts in a complex with glutamate receptor interacting protein 1 (GRIP1) and plays a role in the regulation of AMPA receptor function. [provided by RefSeq, Aug 2013]. ##Evidence-Data-START## Transcript exon combination :: AB032993.1, AK292158.1 [ECO:0000332] RNAseq intro…
FMR1	-628	chrX:146992621-146993060	439	6.35;4.86;7.59	0.00;0.00;1.76	3.41	2.55583e-06	0.000242927	chrX	146993468	147032647	+	NM_001185082	fragile X mental retardation protein 1 isoform ISO9	NP_001172011	2332	The protein encoded by this gene binds RNA and is associated with polysomes. The encoded protein may be involved in mRNA trafficking from the nucleus to the cytoplasm. A trinucleotide repeat (CGG) in the 5' UTR is normally found at 6-53 copies, but an expansion to 55-230 repeats is the cause of fragile X syndrome. Expansion of the trinucleotide repeat may also cause one form of premature ovarian …
MAMLD1	-974	chrX:149530381-149530760	379	3.17;15.54;10.12	0.94;1.85;0.00	3.37	3.26787e-05	0.00140373	chrX	149531544	149682448	+	NM_001177465	mastermind-like domain-containing protein 1 isoform 1	NP_001170936	10046	This gene encodes a mastermind-like domain containing protein. This protein may function as a transcriptional co-activator. Mutations in this gene are the cause of X-linked hypospadias type 2. Alternate splicing results in multiple transcript variants. [provided by RefSeq, Apr 2010].
NRK	-85	chrX:105066221-105066680	459	6.35;23.80;21.70	3.30;0.00;1.76	3.36	2.69119e-06	0.000254102	chrX	105066535	105202602	+	NM_198465	nik-related protein kinase	NP_940867	203447	The mouse ortholog of this gene encodes a protein kinase required for JNK activation. The encoded protein may be involved in the induction of actin polymerization in late embryogenesis.[provided by RefSeq, Jun 2010]. ##Evidence-Data-START## Transcript exon combination :: BX538345.1 [ECO:0000332] RNAseq introns :: single sample supports all introns ERS025083, ERS025087 [ECO:0000348] ##Evidence-Dat…
HPRT1	246	chrX:133594221-133594620	399	6.35;5.34;5.79	0.00;1.85;0.00	3.24	1.17378e-05	0.000704254	chrX	133594174	133634698	+	NM_000194	hypoxanthine-guanine phosphoribosyltransferase	NP_000185	3251	The protein encoded by this gene is a transferase, which catalyzes conversion of hypoxanthine to inosine monophosphate and guanine to guanosine monophosphate via transfer of the 5-phosphoribosyl group from 5-phosphoribosyl 1-pyrophosphate. This enzyme plays a central role in the generation of purine nucleotides through the purine salvage pathway. Mutations in this gene result in Lesch-Nyhan syndr…
PLXNB2	1081	chr22:50744721-50745120	399	15.87;12.14;24.23	4.24;1.85;0.00	3.1	2.64394e-06	0.000250216	chr22	50746001	50713407	-	NM_012401	plexin-B2 precursor	NP_036533	23654	Members of the B class of plexins, such as PLXNB2 are transmembrane receptors that participate in axon guidance and cell migration in response to semaphorins (Perrot et al. (2002) [PubMed 12183458]).[supplied by OMIM, Mar 2008]. Sequence Note: This RefSeq record was created from transcript and genomic sequence data to make the sequence consistent with the reference genome assembly. The genomic co…
SOX7	-406	chr8:10588081-10588900	819	15.87;23.80;18.08	7.07;0.00;0.00	3.03	4.77581e-07	7.19125e-05	chr8	10588084	10581277	-	NM_031439	transcription factor SOX-7	NP_113627	83595	This gene encodes a member of the SOX (SRY-related HMG-box) family of transcription factors involved in the regulation of embryonic development and in the determination of the cell fate. The encoded protein may act as a transcriptional regulator after forming a protein complex with other proteins. The protein may play a role in tumorigenesis. A similar protein in mice is involved in the regulatio…
XAGE3	89	chrX:52896841-52897220	379	6.35;5.83;6.15	0.47;1.85;0.00	2.98	3.46669e-05	0.00145832	chrX	52897119	52891557	-	NM_133179	X antigen family member 3	NP_573440	170626	This gene is a member of the XAGE subfamily, which belongs to the GAGE family. The GAGE genes are expressed in a variety of tumors and in some fetal and reproductive tissues. This gene is expressed in placenta and fetal liver/spleen, and may function in inhibiting cancer cell growth. The protein encoded by this gene shares a sequence similarity with other GAGE/PAGE proteins. Because of the expres…
PCSK1N	1380	chrX:48692501-48692820	319	3.17;6.31;4.34	0.00;0.00;1.76	2.97	3.62962e-05	0.0015078	chrX	48694040	48689501	-	NM_013271	proSAAS preproprotein	NP_037403	27344	The protein encoded by this gene functions as an inhibitor of prohormone convertase 1, which regulates the proteolytic cleavage of neuroendocrine peptide precursors. The proprotein is further processed into multiple short peptides. A polymorphism within this gene may be associated with obesity. [provided by RefSeq, Aug 2013]. Publication Note: This RefSeq record includes a subset of the publicati…
PCDH19	671	chrX:99664241-99664960	719	22.22;7.77;13.74	0.47;0.00;5.29	2.92	5.43767e-08	1.66014e-05	chrX	99665271	99546641	-	NM_020766	protocadherin-19 isoform b precursor	NP_065817	57526	The protein encoded by this gene is a member of the delta-2 protocadherin subclass of the cadherin superfamily. The encoded protein is thought to be a calcium-dependent cell-adhesion protein that is primarily expressed in the brain. Defects in this gene are a cause of epilepsy female-restricted with mental retardation (EFMR). Three transcript variants encoding different isoforms have been found f…
MAGIX	190	chrX:49019001-49019740	739	12.70;10.69;14.10	3.30;0.00;1.76	2.89	9.47384e-08	2.35135e-05	chrX	49019180	49024495	+	NM_001099682	PDZ domain-containing protein MAGIX isoform d	NP_001093152	79917
IRAK2	378	chr3:10206801-10207080	279	19.05;0.97;0.72	0.94;1.85;0.00	2.89	9.82826e-05	0.00283708	chr3	10206562	10285427	+	NM_001570	interleukin-1 receptor-associated kinase-like 2	NP_001561	3656	IRAK2 encodes the interleukin-1 receptor-associated kinase 2, one of two putative serine/threonine kinases that become associated with the interleukin-1 receptor (IL1R) upon stimulation. IRAK2 is reported to participate in the IL1-induced upregulation of NF-kappaB. [provided by RefSeq, Jul 2008]. Publication Note: This RefSeq record includes a subset of the publications that are available for thi…
NKRF	626	chrX:118738901-118739540	639	19.05;16.03;17.72	1.89;1.85;3.53	2.86	4.57259e-12	3.20186e-08	chrX	118739846	118722299	-	NM_001173487	NF-kappa-B-repressing factor isoform 1	NP_001166958	55922	This gene encodes a transcriptional repressor that interacts with specific negative regulatory elements to mediate transcriptional repression of certain nuclear factor kappa B responsive genes. The protein localizes predominantly to the nucleolus with a small fraction found in the nucleoplasm and cytoplasm. Alternate splicing results in multiple transcript variants. [provided by RefSeq, Mar 2010].
GPR50	945	chrX:150345721-150346280	559	15.87;8.74;14.83	3.77;0.00;1.76	2.83	3.2011e-05	0.00139406	chrX	150345055	150349937	+	NM_004224	melatonin-related receptor	NP_004215	9248	This gene product belongs to the G-protein coupled receptor 1 family. Even though this protein shares similarity with the melatonin receptors, it does not bind melatonin, however, it inhibits melatonin receptor 1A function through heterodimerization. Polymorphic variants of this gene have been associated with bipolar affective disorder in women. [provided by RefSeq, Jan 2010]. Publication Note: T…
GAGE2C	30	chrX:49225841-49226560	719	63.49;56.34;45.20	4.24;9.25;10.59	2.78	5.39576e-10	8.20212e-07	chrX	49226170	49233491	+	NM_001472	G antigen 2B/2C	NP_001463	2574	This gene belongs to a family of genes that are expressed in a variety of tumors but not in normal tissues, except for the testis. The sequences of the family members are highly related but differ by scattered nucleotide substitutions. The antigenic peptide YRPRPRRY, which is also encoded by several other family members, is recognized by autologous cytolytic T lymphocytes. [provided by RefSeq, Ju…
PDPK1	1346	chr16:2589121-2589500	379	3.17;5.83;5.42	0.47;1.85;0.00	2.64	7.43328e-05	0.00231221	chr16	2587964	2653191	+	NM_031268	3-phosphoinositide-dependent protein kinase 1 isoform 2	NP_112558	5170
MDFI	596	chr6:41606521-41607060	539	25.40;4.37;7.23	2.36;3.70;0.00	2.61	5.07696e-05	0.00190747	chr6	41606194	41621982	+	NM_001300806	myoD family inhibitor isoform 1	NP_001287735	4188	This protein is a transcription factor that negatively regulates other myogenic family proteins. Studies of the mouse homolog, I-mf, show that it interferes with myogenic factor function by masking nuclear localization signals and preventing DNA binding. Knockout mouse studies show defects in the formation of vertebrae and ribs that also involve cartilage formation in these structures. [provided …
HDAC6	-326	chrX:48659541-48660780	1239	53.97;57.31;74.49	11.79;12.95;7.06	2.55	3.18672e-10	5.52628e-07	chrX	48660486	48683380	+	NM_006044	histone deacetylase 6	NP_006035	10013	Histones play a critical role in transcriptional regulation, cell cycle progression, and developmental events. Histone acetylation/deacetylation alters chromosome structure and affects transcription factor access to DNA. The protein encoded by this gene belongs to class II of the histone deacetylase/acuc/apha family. It contains an internal duplication of two catalytic domains which appear to fun…
PPP1R3F	-745	chrX:49125021-49126100	1079	60.32;82.08;91.48	18.38;9.25;14.12	2.49	5.85606e-09	4.091e-06	chrX	49126305	49144555	+	NM_033215	protein phosphatase 1 regulatory subunit 3F isoform 1	NP_149992	89801	This gene encodes a protein that has been identified as one of several type-1 protein phosphatase (PP1) regulatory subunits. One or two of these subunits, together with the well-conserved catalytic subunit, can form the PP1 holoenzyme, where the regulatory subunit functions to regulate substrate specificity and/or targeting to a particular cellular compartment. Alternative splicing results in mul…
CXorf40A	-1508	chrX:148620661-148621360	699	38.10;50.51;35.07	8.01;9.25;5.29	2.45	1.34891e-09	1.57255e-06	chrX	148622518	148629876	+	NM_178124	protein CXorf40A isoform a	NP_835225	91966
MPC1L	-327	chrX:40482221-40482760	539	15.87;6.80;5.79	0.00;3.70;1.76	2.38	9.02866e-06	0.000584505	chrX	40482817	40483391	+	NM_001195522	mitochondrial pyruvate carrier 1-like protein	NP_001182451	347411
GLRA4	-708	chrX:102983921-102984600	679	15.87;16.03;18.80	6.13;1.85;1.76	2.38	1.179e-07	2.71223e-05	chrX	102983552	102962271	-	NM_001024452	glycine receptor subunit alpha-4 isoform 1 precursor	NP_001019623	441509	This gene encodes a protein which has a neurotransmitter-gated ion-channel ligand binding domain. The encoded protein is very similar to a mouse protein which is a subunit of the retinal glycine receptor. Multiple transcript variants encoding different isoforms have been found for this gene. [provided by RefSeq, Aug 2011].
CT45A7	142	chrX:134883481-134884180	699	9.52;11.17;8.32	1.89;3.70;0.00	2.38	5.3119e-06	0.000412544	chrX	134883688	134891515	+	NM_001291543	cancer/testis antigen family 45 member A5-like	NP_001278472	101060211
SPRY4	1242	chr5:141702481-141703000	519	12.70;8.74;9.40	2.36;1.85;1.76	2.37	2.05708e-05	0.00105934	chr5	141703982	141689991	-	NM_001293290	protein sprouty homolog 4 isoform 2	NP_001280219	81848	This gene encodes a member of a family of cysteine- and proline-rich proteins. The encoded protein is an inhibitor of the receptor-transduced mitogen-activated protein kinase (MAPK) signaling pathway. Activity of this protein impairs the formation of active GTP-RAS. Nucleotide variation in this gene has been associated with hypogonadotropic hypogonadism 17 with or without anosmia. Alternative spl…
DLG3	75	chrX:69674661-69675380	719	12.70;26.23;33.99	7.07;5.55;1.76	2.34	4.18912e-06	0.000346784	chrX	69674945	69725339	+	NM_001166278	disks large homolog 3 isoform c	NP_001159750	1741	This gene encodes a member of the membrane-associated guanylate kinase protein family. The encoded protein may play a role in clustering of NMDA receptors at excitatory synapses. It may also negatively regulate cell proliferation through interaction with the C-terminal region of the adenomatosis polyposis coli tumor suppressor protein. Mutations in this gene have been associated with X-linked men…
GPR101	-797	chrX:136114361-136114900	539	12.70;17.49;28.93	2.83;3.70;5.29	2.32	8.45567e-07	0.000110786	chrX	136113833	136112306	-	NM_054021	probable G-protein coupled receptor 101	NP_473362	83550	The protein encoded by this gene is an orphan G protein-coupled receptor of unknown function. The encoded protein is a member of a family of proteins that contain seven transmembrane domains and transduce extracellular signals through heterotrimeric G proteins. [provided by RefSeq, Sep 2011]. ##Evidence-Data-START## Transcript is intronless :: BC069439.1 [ECO:0000345] ##Evidence-Data-END##
PPFIA4	800	chr1:203020921-203021300	379	6.35;5.83;6.15	0.00;3.70;0.00	2.31	3.46664e-05	0.00145832	chr1	203020310	203047864	+	NM_015053	liprin-alpha-4	NP_055868	8497	PPFIA4, or liprin-alpha-4, belongs to the liprin-alpha gene family. See liprin-alpha-1 (LIP1, or PPFIA1; MIM 611054) for background on liprins.[supplied by OMIM, Mar 2008]. ##Evidence-Data-START## Transcript exon combination :: AK126624.1, BC132923.1 [ECO:0000332] RNAseq introns :: single sample supports all introns ERS025085, ERS025087 [ECO:0000348] ##Evidence-Data-END##
ZNF41	1025	chrX:47341081-47341560	479	9.52;28.66;28.57	4.71;1.85;7.06	2.29	1.97685e-06	0.000204166	chrX	47342345	47305560	-	NM_153380	zinc finger protein 41	NP_700359	7592	This gene product is a likely zinc finger family transcription factor. It contains KRAB-A and KRAB-B domains that act as transcriptional repressors in related proteins, and multiple zinc finger DNA binding motifs and finger linking regions characteristic of the Kruppel family. This gene is part of a gene cluster on chromosome Xp11.23. Several alternatively spliced transcript variants have been de…
QRICH2	461	chr17:74302921-74303680	759	47.62;18.94;16.27	9.90;5.55;1.76	2.27	1.3325e-05	0.000764559	chr17	74303761	74270129	-	NM_032134	glutamine-rich protein 2	NP_115510	84074
GAGE12B	96	chrX:49296201-49297620	1419	126.99;87.43;116.07	16.03;24.06;28.24	2.27	1.52211e-08	7.33257e-06	chrX	49296814	49304080	+	NM_001127345	G antigen 12B/C/D/E	NP_001120817	729428
GAGE2A	1573	chrX:49355461-49355920	459	6.35;18.94;24.23	1.41;7.40;1.76	2.23	1.19575e-06	0.000140867	chrX	49354117	49361430	+	NM_001127212	G antigen 2A/2B	NP_001120684	729447
SNX12	888	chrX:70287101-70287720	619	22.22;14.09;21.70	7.07;3.70;1.76	2.21	1.15055e-05	0.000692557	chrX	70288298	70279096	-	NM_013346	sorting nexin-12 isoform 1	NP_037478	29934	This gene encodes a member of the sorting nexin family. Members of this family contain a phox (PX) domain, which is a phosphoinositide binding domain, and are involved in intracellular trafficking. This protein does not contain a coiled coil region, like some family members. A similar protein in mouse may be involved in regulating the neurite outgrowth. Alternate splicing results in multiple tran…
MAOA	546	chrX:43514501-43514900	399	6.35;4.86;5.42	0.00;1.85;1.76	2.2	7.93105e-05	0.00240299	chrX	43514154	43606071	+	NM_000240	amine oxidase [flavin-containing] A isoform 1	NP_000231	4128	This gene is one of two neighboring gene family members that encode mitochondrial enzymes which catalyze the oxidative deamination of amines, such as dopamine, norepinephrine, and serotonin. Mutation of this gene results in Brunner syndrome. This gene has also been associated with a variety of other psychiatric disorders, including antisocial behavior. Alternatively spliced transcript variants en…
MAGED4B	608	chrX:51811001-51812520	1519	60.32;25.74;25.31	5.66;9.25;10.59	2.13	2.29859e-07	4.27776e-05	chrX	51812368	51804922	-	NM_177535	melanoma-associated antigen D4 isoform 1	NP_803879	81557	This gene is a member of the MAGED gene family. It is expressed only in brain and ovary, and some transcript variants of this gene are specifically expressed in glioma cells. This gene is clustered with other MAGED genes on chromosome Xp11. Alternatively spliced transcript variants encoding different isoforms have been described for this gene. [provided by RefSeq, May 2011].
MAGED4	608	chrX:51811001-51812520	1519	60.32;25.74;25.31	5.66;9.25;10.59	2.13	2.29859e-07	4.27776e-05	chrX	51812368	51804922	-	NM_001272063	melanoma-associated antigen D4 isoform 1	NP_001258992	728239
DUSP9	374	chrX:152907821-152908720	899	41.27;40.80;52.07	17.91;7.40;5.29	2.13	2.53198e-09	2.41419e-06	chrX	152907896	152916781	+	NM_001395	dual specificity protein phosphatase 9	NP_001386	1852	The protein encoded by this gene is a member of the dual specificity protein phosphatase subfamily. These phosphatases inactivate their target kinases by dephosphorylating both the phosphoserine/threonine and phosphotyrosine residues. They negatively regulate members of the mitogen-activated protein (MAP) kinase superfamily (MAPK/ERK, SAPK/JNK, p38), which is associated with cellular proliferatio…
TRO	404	chrX:54947441-54947880	439	12.70;16.51;17.36	3.77;1.85;5.29	2.09	1.31146e-08	6.72048e-06	chrX	54947256	54957866	+	NM_001271184	trophinin isoform 7	NP_001258113	7216	This gene encodes a membrane protein that mediates cell adhesion between trophoblastic cells and the epithelial cells of the endometrium. The encoded protein participates in cell signalling during embryo implantation, and may also be involved in cancer formation. This gene is located near several other closely related genes on chromosome X. Alternative splicing results in multiple transcript vari…
CXorf40B	-1354	chrX:149107621-149108520	899	44.45;79.17;90.76	16.50;11.10;22.94	2.08	1.02583e-07	2.47254e-05	chrX	149106716	149100414	-	NM_001013845	protein CXorf40B	NP_001013867	541578
UPK3B	521	chr7:76140061-76140460	399	47.62;3.89;0.36	3.77;3.70;5.29	2.02	2.96103e-06	0.000274471	chr7	76139739	76157199	+	NM_030570	uroplakin-3b isoform a precursor	NP_085047	80761	UPK3B is a minor component of the apical plaques of mammalian urothelium that binds and dimerizes with uroplakin-1b (UPK1B; MIM 602380), one of the major conserved urothelium membrane proteins. The other major conserved integral membrane proteins of urothelial plaques are UPK1A (MIM 611557), UPK2 (MIM 611558), and UPK3A (MIM 611559) (Deng et al., 2002 [PubMed 12446744]).[supplied by OMIM, Mar 200…
GDI1	282	chrX:153665341-153665740	399	9.52;9.71;10.12	1.89;1.85;3.53	2.01	5.14137e-06	0.000402206	chrX	153665258	153671814	+	NM_001493	rab GDP dissociation inhibitor alpha	NP_001484	2664	GDP dissociation inhibitors are proteins that regulate the GDP-GTP exchange reaction of members of the rab family, small GTP-binding proteins of the ras superfamily, that are involved in vesicular trafficking of molecules between cellular organelles. GDIs slow the rate of dissociation of GDP from rab proteins and release GDP from membrane-bound rabs. GDI1 is expressed primarily in neural and sens…
ASMTL	115	chrY:1522301-1522780	479	12.70;10.69;13.38	3.77;1.85;3.53	2.01	7.70199e-06	0.000538447	chrY	1522655	1472031	-	NM_001173473	N-acetylserotonin O-methyltransferase-like protein isoform 2	NP_001166944	8623	The protein encoded by this gene has an N-terminus that is similar to the multicopy associated filamentation (maf) protein of Bacillus subtilis and to orfE of Escherichia coli, while the C-terminus is similar to N-acetylserotonin O-methyltransferase. This gene is located in the pseudoautosomal region 1 (PAR1) of X and Y chromosomes. Three transcript variants encoding different isoforms have been …
MB	811	chr22:36018261-36018920	659	41.27;10.69;12.29	7.07;5.55;3.53	1.99	7.30011e-05	0.0022794	chr22	36019401	36002810	-	NM_203377	myoglobin	NP_976311	4151	This gene encodes a member of the globin superfamily and is expressed in skeletal and cardiac muscles. The encoded protein is a haemoprotein contributing to intracellular oxygen storage and transcellular facilitated diffusion of oxygen. At least three alternatively spliced transcript variants encoding the same protein have been reported. [provided by RefSeq, Jul 2008].
MAGED2	159	chrX:54833801-54834580	779	22.22;36.43;35.80	11.31;3.70;8.82	1.99	2.26568e-06	0.000223004	chrX	54834031	54842448	+	NM_177433	melanoma-associated antigen D2	NP_803182	10916	This gene is a member of the MAGED gene family. The MAGED genes are clustered on chromosome Xp11. This gene is located in Xp11.2, a hot spot for X-linked mental retardation (XLMR). This gene may also be involved in several types of cancer, including breast cancer and melanoma. Alternative splicing results in multiple transcript variants. [provided by RefSeq, Aug 2013].
ETFB	1776	chr19:51856161-51856480	319	34.92;1.46;2.89	0.94;3.70;5.29	1.98	8.05729e-07	0.000106686	chr19	51858096	51848408	-	NM_001014763	electron transfer flavoprotein subunit beta isoform 2	NP_001014763	2109	This gene encodes electron-transfer-flavoprotein, beta polypeptide, which shuttles electrons between primary flavoprotein dehydrogenases involved in mitochondrial fatty acid and amino acid catabolism and the membrane-bound electron transfer flavoprotein ubiquinone oxidoreductase. The gene deficiencies have been implicated in type II glutaricaciduria. Alternatively spliced transcript variants have…
ZNF630	358	chrX:47929901-47930400	499	19.05;30.60;28.20	7.54;5.55;7.06	1.95	3.73773e-07	6.08235e-05	chrX	47930508	47917566	-	NM_001037735	zinc finger protein 630 isoform 1	NP_001032824	57232	This gene encodes a protein containing an N-terminal Kruppel-associated box-containing (KRAB) domain and 13 Kruppel-type C2H2 zinc finger domains. This gene resides on an area of chromosome X that has been implicated in nonsyndromic X-linked mental retardation. Alternative splicing results in multiple transcript variants. [provided by RefSeq, Aug 2013].
ZNF282	-1666	chr7:148890781-148891040	259	25.40;1.46;0.72	0.00;1.85;5.29	1.95	1.12132e-05	0.000678163	chr7	148892576	148923339	+	NM_003575	zinc finger protein 282	NP_003566	8427
ZNF558	-1655	chr19:8935021-8935420	399	31.75;2.91;4.34	1.41;1.85;7.06	1.92	1.01315e-05	0.000629291	chr19	8933565	8920381	-	NM_144693	zinc finger protein 558	NP_653294	148156
H2AFB2	-163	chrX:154112941-154113220	279	12.70;7.77;9.76	0.94;3.70;3.53	1.89	7.5981e-06	0.000532076	chrX	154113243	154113837	+	NM_001017991	histone H2A-Bbd type 2/3	NP_001017991	474381	Histones are basic nuclear proteins that are responsible for the nucleosome structure of the chromosomal fiber in eukaryotes. Nucleosomes consist of approximately 146 bp of DNA wrapped around a histone octamer composed of pairs of each of the four core histones (H2A, H2B, H3, and H4). The chromatin fiber is further compacted through the interaction of a linker histone, H1, with the DNA between th…
FAM156A	1641	chrX:53022801-53023220	419	12.70;9.71;10.49	3.30;5.55;0.00	1.89	8.04319e-05	0.00240299	chrX	53024651	52976463	-	NM_001242497	protein FAM156A/FAM156B	NP_001229426	29057
WNK3	848	chrX:54382941-54384240	1299	50.79;62.66;95.10	20.74;18.50;17.65	1.87	1.18935e-07	2.72969e-05	chrX	54384438	54219255	-	NM_001002838	serine/threonine-protein kinase WNK3 isoform 2	NP_001002838	65267	This gene encodes a protein belonging to the 'with no lysine' family of serine-threonine protein kinases. These family members lack the catalytic lysine in subdomain II, and instead have a conserved lysine in subdomain I. This family member functions as a positive regulator of the transcellular Ca2+ transport pathway, and it plays a role in the increase of cell survival in a caspase-3-dependent p…
USP17L5	1804	chr4:9333181-9333700	519	25.40;17.00;19.53	2.83;5.55;8.82	1.85	6.74563e-09	4.49166e-06	chr4	9331636	9333229	+	NM_001242329	ubiquitin carboxyl-terminal hydrolase 17-like protein 5	NP_001229258	728386
USP17L30	1804	chr4:9333181-9333700	519	25.40;17.00;19.53	2.83;5.55;8.82	1.85	6.74563e-09	4.49166e-06	chr4	9331636	9333229	+	NM_001256867	ubiquitin specific peptidase 17-like family member 30	NP_001243796	728419
USP17L29	1804	chr4:9333181-9333700	519	25.40;17.00;19.53	2.83;5.55;8.82	1.85	6.74563e-09	4.49166e-06	chr4	9331636	9333229	+	NM_001242332	ubiquitin specific peptidase 17-like family member 29	NP_001229261	728405
USP17L28	1804	chr4:9333181-9333700	519	25.40;17.00;19.53	2.83;5.55;8.82	1.85	6.74563e-09	4.49166e-06	chr4	9331636	9333229	+	NM_001242331	ubiquitin specific peptidase 17-like family member 28	NP_001229260	728400
USP17L27	1804	chr4:9333181-9333700	519	25.40;17.00;19.53	2.83;5.55;8.82	1.85	6.74563e-09	4.49166e-06	chr4	9331636	9333229	+	NM_001242330	ubiquitin specific peptidase 17-like family member 27	NP_001229259	728393
USP17L26	1804	chr4:9333181-9333700	519	25.40;17.00;19.53	2.83;5.55;8.82	1.85	6.74563e-09	4.49166e-06	chr4	9331636	9333229	+	NM_001242328	ubiquitin specific peptidase 17-like family member 26	NP_001229257	728379
USP17L25	1804	chr4:9333181-9333700	519	25.40;17.00;19.53	2.83;5.55;8.82	1.85	6.74563e-09	4.49166e-06	chr4	9331636	9333229	+	NM_001242326	ubiquitin specific peptidase 17-like family member 25	NP_001229255	728373
USP17L24	1804	chr4:9333181-9333700	519	25.40;17.00;19.53	2.83;5.55;8.82	1.85	6.74563e-09	4.49166e-06	chr4	9331636	9333229	+	NM_001242327	ubiquitin specific peptidase 17-like family member 24	NP_001229256	728369
TSPYL2	589	chrX:53111621-53112640	1019	31.75;44.20;61.11	19.80;9.25;10.59	1.79	4.11348e-06	0.000342722	chrX	53111541	53117728	+	NM_022117	testis-specific Y-encoded-like protein 2	NP_071400	64061	This gene encodes a member of the testis-specific protein Y-encoded, TSPY-like/SET/nucleosome assembly protein-1 superfamily. The encoded protein is localized to the nucleolus where it functions in chromatin remodeling and as an inhibitor of cell-cycle progression. This protein may play a role in the suppression of tumor growth. [provided by RefSeq, Sep 2009]. Publication Note: This RefSeq record…
CDK16	1175	chrX:47078381-47080120	1739	85.72;98.11;110.65	36.30;22.21;26.47	1.79	1.40706e-10	3.09142e-07	chrX	47078075	47089394	+	NM_006201	cyclin-dependent kinase 16 isoform 1	NP_006192	5127	The protein encoded by this gene belongs to the cdc2/cdkx subfamily of the ser/thr family of protein kinases. It may play a role in signal transduction cascades in terminally differentiated cells; in exocytosis; and in transport of secretory cargo from the endoplasmic reticulum. This gene is thought to escape X inactivation. Alternative splicing results in multiple transcript variants encoding di…
GAGE2B	63	chrX:49235421-49236120	699	15.87;19.43;15.19	2.36;7.40;5.29	1.75	2.47491e-09	2.37688e-06	chrX	49235707	49242997	+	NM_001098411	G antigen 2B/2C	NP_001091881	645037
USP17L5	1772	chr4:9342641-9343160	519	31.75;17.00;15.91	5.66;3.70;10.59	1.7	1.30236e-05	0.000757919	chr4	9341128	9342721	+	NM_001242329	ubiquitin carboxyl-terminal hydrolase 17-like protein 5	NP_001229258	728386
USP17L30	1772	chr4:9342641-9343160	519	31.75;17.00;15.91	5.66;3.70;10.59	1.7	1.30236e-05	0.000757919	chr4	9341128	9342721	+	NM_001256867	ubiquitin specific peptidase 17-like family member 30	NP_001243796	728419
USP17L29	1772	chr4:9342641-9343160	519	31.75;17.00;15.91	5.66;3.70;10.59	1.7	1.30236e-05	0.000757919	chr4	9341128	9342721	+	NM_001242332	ubiquitin specific peptidase 17-like family member 29	NP_001229261	728405
USP17L28	1772	chr4:9342641-9343160	519	31.75;17.00;15.91	5.66;3.70;10.59	1.7	1.30236e-05	0.000757919	chr4	9341128	9342721	+	NM_001242331	ubiquitin specific peptidase 17-like family member 28	NP_001229260	728400
USP17L27	1772	chr4:9342641-9343160	519	31.75;17.00;15.91	5.66;3.70;10.59	1.7	1.30236e-05	0.000757919	chr4	9341128	9342721	+	NM_001242330	ubiquitin specific peptidase 17-like family member 27	NP_001229259	728393
USP17L26	1772	chr4:9342641-9343160	519	31.75;17.00;15.91	5.66;3.70;10.59	1.7	1.30236e-05	0.000757919	chr4	9341128	9342721	+	NM_001242328	ubiquitin specific peptidase 17-like family member 26	NP_001229257	728379
USP17L25	1772	chr4:9342641-9343160	519	31.75;17.00;15.91	5.66;3.70;10.59	1.7	1.30236e-05	0.000757919	chr4	9341128	9342721	+	NM_001242326	ubiquitin specific peptidase 17-like family member 25	NP_001229255	728373
USP17L24	1772	chr4:9342641-9343160	519	31.75;17.00;15.91	5.66;3.70;10.59	1.7	1.30236e-05	0.000757919	chr4	9341128	9342721	+	NM_001242327	ubiquitin specific peptidase 17-like family member 24	NP_001229256	728369
SLC27A3	1363	chr1:153748881-153749380	499	9.52;14.57;10.12	3.30;5.55;1.76	1.69	2.11273e-05	0.00108425	chr1	153747767	153752633	+	NM_024330	long-chain fatty acid transport protein 3	NP_077306	11000
NAT14	724	chr19:55996901-55997660	759	19.05;26.23;14.83	4.24;5.55;8.82	1.69	2.09725e-06	0.000212434	chr19	55996556	55998935	+	NM_020378	N-acetyltransferase 14	NP_065111	57106
USP17L5	-958	chr4:9339981-9340360	379	12.70;13.11;17.36	2.36;11.10;0.00	1.68	1.71795e-05	0.000925626	chr4	9341128	9342721	+	NM_001242329	ubiquitin carboxyl-terminal hydrolase 17-like protein 5	NP_001229258	728386
USP17L30	-958	chr4:9339981-9340360	379	12.70;13.11;17.36	2.36;11.10;0.00	1.68	1.71795e-05	0.000925626	chr4	9341128	9342721	+	NM_001256867	ubiquitin specific peptidase 17-like family member 30	NP_001243796	728419
USP17L29	-958	chr4:9339981-9340360	379	12.70;13.11;17.36	2.36;11.10;0.00	1.68	1.71795e-05	0.000925626	chr4	9341128	9342721	+	NM_001242332	ubiquitin specific peptidase 17-like family member 29	NP_001229261	728405
USP17L28	-958	chr4:9339981-9340360	379	12.70;13.11;17.36	2.36;11.10;0.00	1.68	1.71795e-05	0.000925626	chr4	9341128	9342721	+	NM_001242331	ubiquitin specific peptidase 17-like family member 28	NP_001229260	728400
USP17L27	-958	chr4:9339981-9340360	379	12.70;13.11;17.36	2.36;11.10;0.00	1.68	1.71795e-05	0.000925626	chr4	9341128	9342721	+	NM_001242330	ubiquitin specific peptidase 17-like family member 27	NP_001229259	728393
USP17L26	-958	chr4:9339981-9340360	379	12.70;13.11;17.36	2.36;11.10;0.00	1.68	1.71795e-05	0.000925626	chr4	9341128	9342721	+	NM_001242328	ubiquitin specific peptidase 17-like family member 26	NP_001229257	728379
USP17L25	-958	chr4:9339981-9340360	379	12.70;13.11;17.36	2.36;11.10;0.00	1.68	1.71795e-05	0.000925626	chr4	9341128	9342721	+	NM_001242326	ubiquitin specific peptidase 17-like family member 25	NP_001229255	728373
USP17L24	-958	chr4:9339981-9340360	379	12.70;13.11;17.36	2.36;11.10;0.00	1.68	1.71795e-05	0.000925626	chr4	9341128	9342721	+	NM_001242327	ubiquitin specific peptidase 17-like family member 24	NP_001229256	728369
PNMA6A	874	chrX:152241181-152242160	979	47.62;40.31;33.63	4.24;9.25;24.71	1.67	7.91198e-06	0.000546927	chrX	152240796	152243402	+	NM_032882	paraneoplastic antigen-like protein 6A	NP_116271	84968
XAGE3	-138	chrX:52896161-52896780	619	22.22;14.57;19.53	5.19;9.25;3.53	1.65	2.07366e-07	4.01473e-05	chrX	52896332	52891557	-	NM_130776	X antigen family member 3	NP_570132	170626	This gene is a member of the XAGE subfamily, which belongs to the GAGE family. The GAGE genes are expressed in a variety of tumors and in some fetal and reproductive tissues. This gene is expressed in placenta and fetal liver/spleen, and may function in inhibiting cancer cell growth. The protein encoded by this gene shares a sequence similarity with other GAGE/PAGE proteins. Because of the expres…
ZNRF4	185	chr19:5455181-5456040	859	28.57;16.51;31.46	4.71;12.95;7.06	1.63	1.23558e-07	2.80669e-05	chr19	5455425	5456867	+	NM_181710	zinc/RING finger protein 4 precursor	NP_859061	148066
TTC7B	-979	chr14:91283341-91284140	799	25.40;10.69;10.49	2.83;5.55;7.06	1.59	7.48115e-05	0.00232516	chr14	91282761	91006931	-	NM_001010854	tetratricopeptide repeat protein 7B	NP_001010854	145567
MAGED4B	362	chrX:51927841-51928720	879	44.45;16.03;17.72	6.13;11.10;8.82	1.59	1.50313e-06	0.000166066	chrX	51927918	51935364	+	NM_177535	melanoma-associated antigen D4 isoform 1	NP_803879	81557	This gene is a member of the MAGED gene family. It is expressed only in brain and ovary, and some transcript variants of this gene are specifically expressed in glioma cells. This gene is clustered with other MAGED genes on chromosome Xp11. Alternatively spliced transcript variants encoding different isoforms have been described for this gene. [provided by RefSeq, May 2011].
MAGED4	362	chrX:51927841-51928720	879	44.45;16.03;17.72	6.13;11.10;8.82	1.59	1.50313e-06	0.000166066	chrX	51927918	51935366	+	NM_001272063	melanoma-associated antigen D4 isoform 1	NP_001258992	728239
KIF1C	1298	chr17:4902261-4902820	559	47.62;8.26;12.66	7.07;3.70;12.35	1.57	6.48544e-05	0.00214205	chr17	4901242	4931694	+	NM_006612	kinesin-like protein KIF1C	NP_006603	10749	The protein encoded by this gene is a member of the kinesin-like protein family. The family members are microtubule-dependent molecular motors that transport organelles within cells and move chromosomes during cell division. Mutations in this gene are a cause of spastic ataxia 2, autosomal recessive. [provided by RefSeq, May 2014]. Sequence Note: This RefSeq record was created from transcript and…
SPACA5B	111	chrX:47866921-47867640	719	44.45;142.31;140.30	32.53;51.81;26.47	1.56	5.26005e-07	7.69705e-05	chrX	47867169	47869126	+	NM_001079900	sperm acrosome-associated protein 5 precursor	NP_001073369	729201
CTBP2	1693	chr10:126714201-126715320	1119	38.10;32.54;35.44	10.84;11.10;14.12	1.56	1.45505e-11	6.27528e-08	chr10	126716453	126676417	-	NM_022802	C-terminal-binding protein 2 isoform 2	NP_073713	1488	This gene produces alternative transcripts encoding two distinct proteins. One protein is a transcriptional repressor, while the other isoform is a major component of specialized synapses known as synaptic ribbons. Both proteins contain a NAD+ binding domain similar to NAD+-dependent 2-hydroxyacid dehydrogenases. A portion of the 3' untranslated region was used to map this gene to chromosome 21q2…
PXMP2	1049	chr12:133264581-133265900	1319	126.99;78.20;69.06	30.64;25.91;37.06	1.55	6.50955e-07	8.98648e-05	chr12	133264191	133281577	+	NM_018663	peroxisomal membrane protein 2	NP_061133	5827
F8A3	1107	chrX:154612381-154613360	979	53.97;29.63;45.56	16.03;16.65;12.35	1.52	5.71763e-07	8.1226e-05	chrX	154611763	154612879	+	NM_001007524	factor VIII intron 22 protein	NP_001007525	474384	This gene is part of a region that is repeated three times on chromosome X, once in intron 22 of the F8 gene and twice closer to the Xq telomere. This record represents the most telomeric copy. Although its function is unknown, the observation that this gene is conserved in the mouse implies it has some function. Unlike factor VIII, this gene is transcribed abundantly in a wide variety of cell ty…
F8A2	1107	chrX:154612381-154613360	979	53.97;29.63;45.56	16.03;16.65;12.35	1.52	5.71763e-07	8.1226e-05	chrX	154611763	154612879	+	NM_001007523	factor VIII intron 22 protein	NP_001007524	474383	This gene is part of a region that is repeated three times on chromosome X, once in intron 22 of the F8 gene and twice closer to the Xq telomere. This record represents the middle copy. Although its function is unknown, the observation that this gene is conserved in the mouse implies it has some function. Unlike factor VIII, this gene is transcribed abundantly in a wide variety of cell types. [pr…
PAGE1	606	chrX:49459421-49460560	1139	25.40;17.97;30.74	10.37;7.40;8.82	1.48	6.19413e-05	0.00205673	chrX	49460596	49452053	-	NM_003785	P antigen family member 1	NP_003776	8712	This gene belongs to a family of genes that are expressed in a variety of tumors but not in normal tissues, except for the testis. Unlike the other gene family members, this gene does not encode an antigenic peptide. Nothing is presently known about the function of this protein. [provided by RefSeq, Jul 2008]. ##Evidence-Data-START## Transcript exon combination :: BU941413.1, BG333742.1 [ECO:0000…
MMP11	435	chr22:24115181-24115760	579	22.22;27.69;28.57	17.44;1.85;8.82	1.48	4.29854e-06	0.000354229	chr22	24115035	24126503	+	NM_005940	stromelysin-3 preproprotein	NP_005931	4320	Proteins of the matrix metalloproteinase (MMP) family are involved in the breakdown of extracellular matrix in normal physiological processes, such as embryonic development, reproduction, and tissue remodeling, as well as in disease processes, such as arthritis and metastasis. Most MMP's are secreted as inactive proproteins which are activated when cleaved by extracellular proteinases. However, t…
CCDC120	-800	chrX:48909561-48910760	1199	69.84;66.54;78.47	28.28;18.50;31.77	1.45	1.94599e-10	3.86829e-07	chrX	48910960	48927510	+	NM_001271836	coiled-coil domain-containing protein 120 isoform 3	NP_001258765	90060	This gene encodes a protein that contains a coiled-coil domain. Several alternatively spliced transcript variants encoding multiple isoforms have been found for this gene. [provided by RefSeq, Nov 2012].
SPACA5B	102	chrX:47989781-47990500	719	22.22;72.37;70.15	16.97;27.76;15.88	1.44	2.7729e-07	4.89046e-05	chrX	47990038	47991995	+	NM_001079900	sperm acrosome-associated protein 5 precursor	NP_001073369	729201
PGRMC1	563	chrX:118370181-118371360	1179	50.79;80.14;92.93	24.98;29.61;28.24	1.43	9.69846e-08	2.38704e-05	chrX	118370207	118378429	+	NM_001282621	membrane-associated progesterone receptor component 1 isoform 2	NP_001269550	10857	This gene encodes a putative membrane-associated progesterone steroid receptor. The protein is expressed predominantly in the liver and kidney. [provided by RefSeq, Mar 2010].
AVPR2	-1958	chrX:153168301-153168840	539	15.87;43.71;37.97	9.43;11.10;15.88	1.42	2.14227e-06	0.000215769	chrX	153170528	153172620	+	NM_000054	vasopressin V2 receptor isoform 1	NP_000045	554	This gene encodes the vasopressin receptor, type 2, also known as the V2 receptor, which belongs to the seven-transmembrane-domain G protein-coupled receptor (GPCR) superfamily, and couples to Gs thus stimulating adenylate cyclase. The subfamily that includes the V2 receptor, the V1a and V1b vasopressin receptors, the oxytocin receptor, and isotocin and mesotocin receptors in non-mammals, is well…
GAGE12B	120	chrX:49305641-49307340	1699	209.53;159.31;170.67	45.25;83.27;74.13	1.41	1.99271e-08	8.75627e-06	chrX	49306370	49313636	+	NM_001127345	G antigen 12B/C/D/E	NP_001120817	729428
SYP	1411	chrX:49054281-49056220	1939	25.40;77.71;102.69	32.53;25.91;19.41	1.4	7.3442e-06	0.000518039	chrX	49056661	49044264	-	NM_003179	synaptophysin	NP_003170	6855	This gene encodes an integral membrane protein of small synaptic vesicles in brain and endocrine cells. The protein also binds cholesterol and is thought to direct targeting of vesicle-associated membrane protein 2 (synaptobrevin) to intracellular compartments. Mutations in this gene are associated with X-linked mental retardation (XLMR). [provided by RefSeq, Aug 2011]. Publication Note: This Ref…
FAM120C	1351	chrX:54208021-54208660	639	22.22;28.66;23.50	12.73;5.55;10.59	1.37	1.92439e-06	0.000200735	chrX	54209691	54094835	-	NM_017848	constitutive coactivator of PPAR-gamma-like protein 2 isoform 1	NP_060318	54954	This gene encodes a potential transmembrane protein and lies in a region where mutations and deletions have been associated with intellectual disability and autism. Alternative splicing results in multiple transcript variants. [provided by RefSeq, Aug 2011].
SSX4B	-1675	chrX:48272701-48273360	659	19.05;31.09;30.74	11.79;9.25;10.59	1.35	6.93949e-05	0.00223231	chrX	48271355	48261523	-	NM_001040612	protein SSX4 isoform b	NP_001035702	548313	The product of this gene belongs to the family of highly homologous synovial sarcoma X (SSX) breakpoint proteins. These proteins may function as transcriptional repressors. They are also capable of eliciting spontaneously humoral and cellular immune responses in cancer patients, and are potentially useful targets in cancer vaccine-based immunotherapy. SSX1, SSX2 and SSX4 genes have been involved …
USP17L5	1817	chr4:9337921-9338480	559	31.75;44.20;42.31	16.03;20.35;10.59	1.33	4.94059e-09	3.66527e-06	chr4	9336383	9337976	+	NM_001242329	ubiquitin carboxyl-terminal hydrolase 17-like protein 5	NP_001229258	728386
USP17L30	1817	chr4:9337921-9338480	559	31.75;44.20;42.31	16.03;20.35;10.59	1.33	4.94059e-09	3.66527e-06	chr4	9336383	9337976	+	NM_001256867	ubiquitin specific peptidase 17-like family member 30	NP_001243796	728419
USP17L29	1817	chr4:9337921-9338480	559	31.75;44.20;42.31	16.03;20.35;10.59	1.33	4.94059e-09	3.66527e-06	chr4	9336383	9337976	+	NM_001242332	ubiquitin specific peptidase 17-like family member 29	NP_001229261	728405
USP17L28	1817	chr4:9337921-9338480	559	31.75;44.20;42.31	16.03;20.35;10.59	1.33	4.94059e-09	3.66527e-06	chr4	9336383	9337976	+	NM_001242331	ubiquitin specific peptidase 17-like family member 28	NP_001229260	728400
USP17L27	1817	chr4:9337921-9338480	559	31.75;44.20;42.31	16.03;20.35;10.59	1.33	4.94059e-09	3.66527e-06	chr4	9336383	9337976	+	NM_001242330	ubiquitin specific peptidase 17-like family member 27	NP_001229259	728393
USP17L26	1817	chr4:9337921-9338480	559	31.75;44.20;42.31	16.03;20.35;10.59	1.33	4.94059e-09	3.66527e-06	chr4	9336383	9337976	+	NM_001242328	ubiquitin specific peptidase 17-like family member 26	NP_001229257	728379
USP17L25	1817	chr4:9337921-9338480	559	31.75;44.20;42.31	16.03;20.35;10.59	1.33	4.94059e-09	3.66527e-06	chr4	9336383	9337976	+	NM_001242326	ubiquitin specific peptidase 17-like family member 25	NP_001229255	728373
USP17L24	1817	chr4:9337921-9338480	559	31.75;44.20;42.31	16.03;20.35;10.59	1.33	4.94059e-09	3.66527e-06	chr4	9336383	9337976	+	NM_001242327	ubiquitin specific peptidase 17-like family member 24	NP_001229256	728369
SPACA5B	-1329	chrX:47864981-47866700	1719	133.34;404.11;452.36	163.11;111.03;118.25	1.33	2.70224e-06	0.000254498	chrX	47867169	47869126	+	NM_001079900	sperm acrosome-associated protein 5 precursor	NP_001073369	729201
F8A3	1841	chrX:154685881-154686960	1079	53.97;31.57;48.45	16.03;22.21;15.88	1.31	3.852e-07	6.18961e-05	chrX	154688261	154687145	-	NM_001007524	factor VIII intron 22 protein	NP_001007525	474384	This gene is part of a region that is repeated three times on chromosome X, once in intron 22 of the F8 gene and twice closer to the Xq telomere. This record represents the most telomeric copy. Although its function is unknown, the observation that this gene is conserved in the mouse implies it has some function. Unlike factor VIII, this gene is transcribed abundantly in a wide variety of cell ty…
F8A2	1841	chrX:154685881-154686960	1079	53.97;31.57;48.45	16.03;22.21;15.88	1.31	3.852e-07	6.18961e-05	chrX	154688261	154687145	-	NM_001007523	factor VIII intron 22 protein	NP_001007524	474383	This gene is part of a region that is repeated three times on chromosome X, once in intron 22 of the F8 gene and twice closer to the Xq telomere. This record represents the middle copy. Although its function is unknown, the observation that this gene is conserved in the mouse implies it has some function. Unlike factor VIII, this gene is transcribed abundantly in a wide variety of cell types. [pr…
CCDC120	770	chrX:48911241-48912220	979	9.52;73.83;91.85	24.51;22.21;24.71	1.29	7.44231e-06	0.000523154	chrX	48910960	48927510	+	NM_001271836	coiled-coil domain-containing protein 120 isoform 3	NP_001258765	90060	This gene encodes a protein that contains a coiled-coil domain. Several alternatively spliced transcript variants encoding multiple isoforms have been found for this gene. [provided by RefSeq, Nov 2012].
SPACA5B	-1438	chrX:47987801-47989400	1599	69.84;252.57;300.49	89.57;94.37;72.36	1.28	1.48138e-06	0.000164248	chrX	47990038	47991995	+	NM_001079900	sperm acrosome-associated protein 5 precursor	NP_001073369	729201
SASH3	-771	chrX:128912741-128913500	759	25.40;40.80;52.79	18.38;16.65;14.12	1.28	3.66747e-05	0.00152224	chrX	128913891	128929176	+	NM_018990	SAM and SH3 domain-containing protein 3	NP_061863	54440	The protein encoded by this gene contains a Src homology-3 (SH3) domain and a sterile alpha motif (SAM), both of which are found in proteins involved in cell signaling. This protein may function as a signaling adapter protein in lymphocytes.[provided by RefSeq, Sep 2009]. ##Evidence-Data-START## Transcript exon combination :: BC051881.1, AL049683.1 [ECO:0000332] RNAseq introns :: single sample su…
KCND1	-949	chrX:48828801-48829600	799	6.35;70.91;78.83	23.57;22.21;19.41	1.26	1.17272e-05	0.000703796	chrX	48828251	48818638	-	NM_004979	potassium voltage-gated channel subfamily D member 1 precursor	NP_004970	3750	This gene encodes a multipass membrane protein that comprises the pore subunit of the voltage-gated A-type potassium channel, which functions in the repolarization of membrane action potentials. Activity of voltage-gated potassium channels is important in a number of physiological processes, among them the regulation of neurotransmitter release, heart rate, insulin secretion, and smooth muscle co…
PRAF2	964	chrX:48930221-48931260	1039	79.37;57.31;73.04	25.93;27.76;35.30	1.24	1.38195e-08	6.91818e-06	chrX	48931704	48928812	-	NM_007213	PRA1 family protein 2	NP_009144	11230
FTSJ1	472	chrX:48334361-48335400	1039	19.05;62.17;87.14	26.87;20.35;24.71	1.23	1.20737e-05	0.000721677	chrX	48334408	48344752	+	NM_012280	putative tRNA (cytidine(32)/guanosine(34)-2'-O)-methyltransferase isoform a	NP_036412	24140	This gene encodes a member of the methyltransferase superfamily. The encoded protein localizes to the nucleolus, binds to S-adenosylmethionine, and may be involved in the processing and modification of ribosomal RNA. Mutations in this gene are associated with mental retardation. Alternative splicing results in multiple transcript variants. [provided by RefSeq, Aug 2013].
IPO13	-1867	chr1:44410361-44410860	499	9.52;9.23;15.55	2.36;5.55;7.06	1.2	7.42783e-05	0.00231097	chr1	44412477	44433694	+	NM_014652	importin-13	NP_055467	9670	This gene encodes a member of the importin-beta family of nuclear transport proteins. The encoded protein mediates the import of specific cargo proteins from the cytoplasm to the nucleus and is dependent on the Ras-related nuclear protein-GTPase system. The encoded protein is also involved in nuclear export of the eukaryotic translation initiation factor 1A.[provided by RefSeq, Mar 2009]. Publica…
SLC4A2	-1143	chr7:150758201-150758780	579	31.75;19.91;25.31	10.37;9.25;14.12	1.19	8.26031e-05	0.00245573	chr7	150759633	150773614	+	NM_001199693	anion exchange protein 2 isoform 2	NP_001186622	6522
PJA1	1785	chrX:68382961-68384200	1239	53.97;82.08;100.89	36.77;24.06;45.89	1.15	6.75678e-05	0.002182	chrX	68385365	68380580	-	NM_145119	E3 ubiquitin-protein ligase Praja-1 isoform a	NP_660095	64219	This gene encodes an enzyme that has E2-dependent E3 ubiquitin-protein ligase activity. This enzyme belongs to a class of ubiquitin ligases that include a RING finger motif, and it can interact with the E2 ubiquitin-conjugating enzyme UbcH5B. This gene is located in an area of chromosome X where several X-linked mental retardation disorders have been associated, and it has also been found as part…
LRRC55	-1600	chr11:56947081-56948160	1079	107.94;106.37;121.13	46.20;51.81;52.95	1.15	2.71764e-10	4.94928e-07	chr11	56949220	56959188	+	NM_001005210	leucine-rich repeat-containing protein 55	NP_001005210	219527
CYP2D6	-237	chr22:42526821-42527420	599	38.10;35.94;51.71	15.08;18.50;22.94	1.15	1.48052e-07	3.18574e-05	chr22	42526883	42522500	-	NM_001025161	cytochrome P450 2D6 isoform 2	NP_001020332	1565	This gene encodes a member of the cytochrome P450 superfamily of enzymes. The cytochrome P450 proteins are monooxygenases which catalyze many reactions involved in drug metabolism and synthesis of cholesterol, steroids and other lipids. This protein localizes to the endoplasmic reticulum and is known to metabolize as many as 25% of commonly prescribed drugs. Its substrates include antidepressants…
FGD1	-891	chrX:54522801-54524180	1379	31.75;20.40;27.12	8.96;12.95;14.12	1.14	8.10852e-06	0.000556051	chrX	54522599	54471886	-	NM_004463	FYVE, RhoGEF and PH domain-containing protein 1	NP_004454	2245	This gene encodes a protein that contains Dbl (DH) and pleckstrin (PH) homology domains and is similar to the Rho family of small GTP-binding proteins. The encoded protein specifically binds to the Rho family GTPase Cdc42Hs and can stimulate the GDP-GTP exchange of the isoprenylated form of Cdc42Hs. It also stimulates the mitogen activated protein kinase cascade leading to c-Jun kinase SAPK/JNK1 …
CACNA1F	1523	chrX:49087981-49088640	659	22.22;25.74;36.88	11.31;16.65;10.59	1.14	4.62208e-05	0.00179693	chrX	49089833	49061522	-	NM_005183	voltage-dependent L-type calcium channel subunit alpha-1F isoform 1	NP_005174	778	This gene encodes a multipass transmembrane protein that functions as an alpha-1 subunit of the voltage-dependent calcium channel, which mediates the influx of calcium ions into the cell. The encoded protein forms a complex of alpha-1, alpha-2/delta, beta, and gamma subunits in a 1:1:1:1 ratio. Mutations in this gene can cause X-linked eye disorders, including congenital stationary night blindnes…
GAGE13	-120	chrX:49187221-49188700	1479	431.76;306.97;338.82	127.75;172.09;197.68	1.11	4.29818e-07	6.70426e-05	chrX	49188080	49294588	+	NM_001098412	G antigen 13	NP_001091882	645051
FLT4	1244	chr5:180075101-180075660	559	12.70;13.60;19.53	6.60;11.10;3.53	1.11	3.8631e-05	0.0015713	chr5	180076624	180028505	-	NM_182925	vascular endothelial growth factor receptor 3 isoform 1 precursor	NP_891555	2324	This gene encodes a tyrosine kinase receptor for vascular endothelial growth factors C and D. The protein is thought to be involved in lymphangiogenesis and maintenance of the lymphatic endothelium. Mutations in this gene cause hereditary lymphedema type IA. [provided by RefSeq, Jul 2008].
GAGE2D	-142	chrX:49196721-49198120	1399	374.61;321.54;356.17	125.39;166.54;204.74	1.08	8.34993e-11	2.08963e-07	chrX	49197562	49223943	+	NM_001098407	G antigen 2D	NP_001091877	729408
SPANXN2	1862	chrX:142801501-142802300	799	34.92;22.83;29.29	12.73;11.10;17.65	1.07	7.2022e-05	0.00225656	chrX	142803762	142795134	-	NM_001009615	sperm protein associated with the nucleus on the X chromosome N2	NP_001009615	494119
TTYH1	-1384	chr19:54924981-54925460	479	3.17;37.89;42.67	8.01;16.65;15.88	1.05	1.89496e-05	0.000993383	chr19	54926604	54947899	+	NM_001005367	protein tweety homolog 1 isoform 2	NP_001005367	57348	This gene encodes a member of the tweety family of proteins. Members of this family function as chloride anion channels. The encoded protein functions as a calcium(2+)-independent, volume-sensitive large conductance chloride(-) channel. Three transcript variants encoding distinct isoforms have been identified for this gene. [provided by RefSeq, Jan 2011].
GAGE12J	132	chrX:49178421-49178860	439	57.14;48.57;57.13	28.76;14.80;35.30	1.05	3.03024e-06	0.000279357	chrX	49178508	49294588	+	NM_001098406	G antigen 12J	NP_001091876	729396
FBXO24	-155	chr7:100186741-100187340	599	34.92;19.43;28.57	9.43;16.65;14.12	1.04	7.0715e-05	0.00224189	chr7	100187195	100198740	+	NM_012172	F-box only protein 24 isoform 3	NP_036304	26261	This gene encodes a member of the F-box protein family which is characterized by an approximately 40 amino acid motif, the F-box. The F-box proteins constitute one of the four subunits of the ubiquitin protein ligase complex called SCFs (SKP1-cullin-F-box), which function in phosphorylation-dependent ubiquitination. The F-box proteins are divided into 3 classes: Fbws containing WD-40 domains, Fbl…
GAGE12I	1624	chrX:49326921-49327340	419	15.87;24.29;19.53	5.66;16.65;7.06	1.02	3.8263e-05	0.00156617	chrX	49325506	49332811	+	NM_001477	G antigen 12I	NP_001468	26748	This gene belongs to a family of genes that are expressed in a variety of tumors but not in normal tissues, except for the testis. The sequences of the family members are highly related but differ by scattered nucleotide substitutions. The antigenic peptide YYWPRPRRY, which is also encoded by several other family members, is recognized by autologous cytolytic T lymphocytes. [provided by RefSeq, J…

## Sheet: (hypo)Test vs Control
GeneName	DMR_To_TSS	DMR_Locus	DMR_Length	Test_Count	Control_Count	log2FC	p-value	q-value	Genechrom	GeneTSS	GeneTTS	Strand	Accession	ProteinName	ProteinID	GeneID	mRNADescription
ZNF471	89	chr19:57018821-57019780	959	22.22;40.31;36.88	71.18;62.91;65.30	-1	4.56621e-08	1.48382e-05	chr19	57019211	57040269	+	NM_020813	zinc finger protein 471	NP_065864	57573
RAB3B	1316	chr1:52454641-52455600	959	25.40;22.34;25.67	40.07;53.66;52.95	-1	9.15195e-07	0.000116694	chr1	52456436	52373627	-	NM_002867	ras-related protein Rab-3B	NP_002858	5865
KCNJ14	-1703	chr19:48957001-48957520	519	12.70;8.26;8.32	18.86;18.50;21.18	-1	3.28309e-05	0.00140932	chr19	48958963	48969367	+	NM_013348	ATP-sensitive inward rectifier potassium channel 14	NP_037480	3770	Potassium channels are present in most mammalian cells, where they participate in a wide range of physiologic responses. The protein encoded by this gene is an integral membrane protein and inward-rectifier type potassium channel, and probably has a role in controlling the excitability of motor neurons. [provided by RefSeq, Feb 2013]. Sequence Note: This RefSeq record was created from transcript …
UBL7	1319	chr15:74751721-74752700	979	15.87;9.71;8.68	15.56;29.61;24.71	-1.03	2.9634e-05	0.00132579	chr15	74753529	74738317	-	NM_001286741	ubiquitin-like protein 7 isoform b	NP_001273670	84993
ARHGEF35	1841	chr7:143890541-143891360	819	9.52;22.83;14.10	37.24;31.46;26.47	-1.03	6.54693e-05	0.00214639	chr7	143892791	143883175	-	NM_001003702	rho guanine nucleotide exchange factor 35	NP_001003702	445328
LSP1	-1184	chr11:1884601-1885820	1219	34.92;42.74;43.39	81.55;103.62;65.30	-1.05	1.10443e-07	2.60644e-05	chr11	1886394	1913493	+	NM_001242932	lymphocyte-specific protein 1 isoform 3	NP_001229861	4046	This gene encodes an intracellular F-actin binding protein. The protein is expressed in lymphocytes, neutrophils, macrophages, and endothelium and may regulate neutrophil motility, adhesion to fibrinogen matrix proteins, and transendothelial migration. Alternative splicing results in multiple transcript variants encoding different isoforms. [provided by RefSeq, Jul 2008].
VCX3B	1910	chrX:8434201-8435360	1159	704.78;2.91;1.08	519.49;457.06;513.61	-1.07	9.07694e-07	0.000116543	chrX	8432870	8434551	+	NM_001001888	variable charge X-linked protein 3B	NP_001001888	425054	This gene belongs to the VCX/Y gene family, which has multiple members on both X and Y chromosomes, and all are expressed exclusively in male germ cells. The X-linked members are clustered on chromosome Xp22, and the Y-linked members are two identical copies of the gene within a palindromic region on chromosome Yq11. The family members share a high degree of sequence identity, with the exception …
LY6E	-731	chr8:144098701-144099640	939	22.22;16.03;10.12	24.51;46.26;31.77	-1.08	1.46027e-06	0.000162371	chr8	144099901	144103827	+	NM_002346	lymphocyte antigen 6E precursor	NP_002337	4061
SYT13	914	chr11:45306621-45307320	699	12.70;8.26;11.93	20.27;24.06;26.47	-1.11	4.50313e-05	0.0017586	chr11	45307884	45261852	-	NM_020826	synaptotagmin-13 isoform 1	NP_065877	57586	This gene encodes a member of the large synaptotagmin protein family. Family members have an extracellular N-terminal transmembrane domain and a cytoplasmic C terminus with two tandem C2 domains (C2A and C2B). Synaptotogmin family members can form homo- and heteromeric complexes with each other. They also have different biochemical properties and developmental profiles, and patterns of tissue dis…
SIGLEC15	-794	chr18:43404401-43405100	699	9.52;4.86;6.51	17.91;12.95;14.12	-1.11	5.88299e-06	0.000435816	chr18	43405544	43422521	+	NM_213602	sialic acid-binding Ig-like lectin 15 precursor	NP_998767	284266
KCTD10	655	chr12:109914181-109914820	639	12.70;5.34;12.29	16.97;14.80;33.53	-1.11	7.7964e-05	0.0023913	chr12	109915155	109886459	-	NM_031954	BTB/POZ domain-containing adapter for CUL3-mediated RhoA degradation protein 3	NP_114160	83892
HAS1	-205	chr19:52227141-52227760	619	9.52;6.31;12.66	23.57;18.50;19.41	-1.11	2.43695e-05	0.00114624	chr19	52227245	52216364	-	NM_001523	hyaluronan synthase 1 isoform 1	NP_001514	3036	Hyaluronan or hyaluronic acid (HA) is a high molecular weight unbranched polysaccharide synthesized by a wide variety of organisms from bacteria to mammals, and is a constituent of the extracellular matrix. It consists of alternating glucuronic acid and N-acetylglucosamine residues that are linked by beta-1-3 and beta-1-4 glycosidic bonds. HA is synthesized by membrane-bound synthase at the inner…
PRRT1	1540	chr6:32117901-32118460	559	15.87;25.74;25.67	43.37;49.96;52.95	-1.12	1.92668e-07	3.80691e-05	chr6	32119720	32116139	-	NM_030651	proline-rich transmembrane protein 1	NP_085154	80863
DOK3	168	chr5:176936421-176936960	539	15.87;8.74;16.63	20.74;35.16;33.53	-1.12	4.11707e-05	0.00164822	chr5	176936858	176930750	-	NM_024872	docking protein 3 isoform 1	NP_079148	79930
DGKH	-1491	chr13:42612321-42613040	719	12.70;8.26;4.70	7.07;20.35;28.24	-1.12	6.73244e-06	0.000482444	chr13	42614171	42817033	+	NM_001204504	diacylglycerol kinase eta isoform 1	NP_001191433	160851	This gene encodes a member of the diacylglycerol kinase (DGK) enzyme family. Members of this family are involved in regulating intracellular concentrations of diacylglycerol and phosphatidic acid. Variation in this gene has been associated with bipolar disorder. Alternatively spliced transcript variants have been identified. [provided by RefSeq, Jul 2014].
PELP1	-1708	chr17:4608821-4609860	1039	9.52;22.83;30.37	48.55;49.96;38.83	-1.13	3.32445e-05	0.00142285	chr17	4607632	4574678	-	NM_014389	proline-, glutamic acid- and leucine-rich protein 1 isoform 1	NP_055204	27043	This gene encodes a transcription factor which coactivates transcription of estrogen receptor responsive genes and corepresses genes activated by other hormone receptors or sequence-specific transcription factors. Expression of this gene is regulated by both members of the estrogen receptor family. This gene may be involved in the progression of several types of cancer. Alternative splicing resul…
ANKRD27	1992	chr19:33163881-33164340	459	9.52;3.89;4.70	5.66;7.40;26.47	-1.13	4.17643e-05	0.00166731	chr19	33166102	33087906	-	NM_032139	ankyrin repeat domain-containing protein 27	NP_115515	84079
FAM89A	15	chr1:231175561-231176400	839	9.52;5.83;5.79	21.21;14.80;10.59	-1.14	1.18595e-05	0.000710991	chr1	231175995	231154703	-	NM_198552	protein FAM89A	NP_940954	375061
TAGLN2	1727	chr1:159891601-159891960	359	6.35;1.46;2.17	9.43;7.40;5.29	-1.15	5.56937e-05	0.00197266	chr1	159893507	159887896	-	NM_001277224	transgelin-2 isoform a	NP_001264153	8407	The protein encoded by this gene is similar to the protein transgelin, which is one of the earliest markers of differentiated smooth muscle. The specific function of this protein has not yet been determined, although it is thought to be a tumor suppressor. Multiple transcript variants encoding different isoforms have been found for this gene. [provided by RefSeq, Mar 2013].
SLC6A9	1082	chr1:44481541-44482320	779	12.70;4.37;7.23	9.43;12.95;31.77	-1.16	6.82955e-06	0.000488242	chr1	44483012	44462154	-	NM_006934	sodium- and chloride-dependent glycine transporter 1 isoform 1	NP_008865	6536
SMIM24	1460	chr19:3478421-3479740	1319	22.22;10.69;18.44	30.64;46.26;40.59	-1.19	7.35716e-07	9.94536e-05	chr19	3480540	3474404	-	NM_001136503	small integral membrane protein 24 precursor	NP_001129975	284422
DBF4B	-725	chr17:42784801-42785700	899	9.52;4.37;6.51	14.14;20.35;12.35	-1.2	5.94949e-05	0.00199232	chr17	42785975	42829636	+	NM_025104	protein DBF4 homolog B isoform 2	NP_079380	80174	This gene encodes a regulator of the cell division cycle 7 homolog (S. cerevisiae) protein, a serine-threonine kinase which links cell cycle regulation to genome duplication. This protein localizes to the nucleus and, in complex with the cell division cycle 7 homolog (S. cerevisiae) protein, may facilitate M phase progression. Alternative splicing results in multiple transcript variants. [provide…
CNOT6	-766	chr5:179920201-179921100	899	9.52;8.26;6.87	22.16;16.65;17.65	-1.2	6.59301e-07	9.08207e-05	chr5	179921416	180005353	+	NM_015455	CCR4-NOT transcription complex subunit 6	NP_056270	57472	The protein encoded by this gene is a subunit of the CCR4-NOT core transcriptional regulation complex. The encoded protein has a 3'-5' RNase activity and prefers polyadenylated substates. [provided by RefSeq, Jul 2008]. Publication Note: This RefSeq record includes a subset of the publications that are available for this gene. Please see the Gene record to access additional publications. ##Eviden…
CAMK2N1	338	chr1:20812161-20812620	459	6.35;2.91;1.08	11.31;3.70;8.82	-1.2	3.15451e-05	0.00138693	chr1	20812728	20808883	-	NM_018584	calcium/calmodulin-dependent protein kinase II inhibitor 1	NP_061054	55450
CACNG8	-1959	chr19:54463681-54464980	1299	15.87;23.31;18.44	38.66;49.96;44.12	-1.2	2.41183e-07	4.43601e-05	chr19	54466289	54493469	+	NM_031895	voltage-dependent calcium channel gamma-8 subunit	NP_114101	59283	The protein encoded by this gene is a type I transmembrane AMPA receptor regulatory protein (TARP). TARPs regulate both trafficking and channel gating of the AMPA receptors. This gene is part of a functionally diverse eight-member protein subfamily of the PMP-22/EMP/MP20 family and is located in a cluster with two family members, a type II TARP and a calcium channel gamma subunit. The mRNA for th…
ARHGEF15	671	chr17:8214401-8215220	819	9.52;14.09;14.83	27.81;24.06;37.06	-1.21	4.20093e-05	0.00167559	chr17	8214139	8225834	+	NM_025014	rho guanine nucleotide exchange factor 15	NP_079290	22899	Rho GTPases play a fundamental role in numerous cellular processes that are initiated by extracellular stimuli that work through G protein-coupled receptors. This gene encodes a protein that functions as a specific guanine nucleotide exchange factor for RhoA. It also interacts with ephrin A4 in vascular smooth muscle cells. Two alternatively spliced transcripts variants that encode the same prote…
PIAS1	-1381	chr15:68345001-68345380	379	6.35;2.91;1.45	2.83;22.21;0.00	-1.22	4.38129e-05	0.00172148	chr15	68346571	68480404	+	NM_016166	E3 SUMO-protein ligase PIAS1	NP_057250	8554	This gene encodes a member of the mammalian PIAS [protein inhibitor of activated STAT-1 (signal transducer and activator of transcription-1)] family. This member contains a putative zinc-binding motif and a highly acidic region. It inhibits STAT1-mediated gene activation and the DNA binding activity, binds to Gu protein/RNA helicase II/DEAD box polypeptide 21, and interacts with androgen receptor…
MICA	-1473	chr6:31369661-31370080	419	6.35;4.37;2.89	11.79;9.25;10.59	-1.22	7.38322e-05	0.00229947	chr6	31371343	31383092	+	NM_000247	MHC class I polypeptide-related sequence A isoform 1 (MICA*001) precursor	NP_000238	100507436	This gene encodes the highly polymorphic major histocompatability complex class I chain-related protein A. The protein product is expressed on the cell surface, although unlike canonical class I molecules it does not seem to associate with beta-2-microglobulin. It is a ligand for the NKG2-D type II integral membrane protein receptor. The protein functions as a stress-induced antigen that is broad…
LCN10	841	chr9:139636301-139636840	539	6.35;2.91;1.45	16.03;3.70;5.29	-1.22	3.10483e-05	0.00136824	chr9	139637411	139632618	-	NM_001001712	epididymal-specific lipocalin-10 precursor	NP_001001712	414332	Members of the lipocalin family, such as LCN10, have a common structure consisting of an 8-stranded antiparallel beta-barrel that forms a cup-shaped ligand-binding pocket or calyx. Lipocalins generally bind small hydrophobic ligands and transport them to specific cells (Suzuki et al., 2004 [PubMed 15363845]).[supplied by OMIM, Aug 2009]. ##Evidence-Data-START## Transcript exon combination :: BC13…
RBFA	-1545	chr18:77792541-77793060	519	6.35;3.89;5.79	14.14;12.95;10.59	-1.23	7.32493e-05	0.0022865	chr18	77794345	77810652	+	NM_024805	putative ribosome-binding factor A, mitochondrial isoform 1 precursor	NP_079081	79863
AGER	-1311	chr6:32153201-32153620	419	6.35;2.91;3.62	12.26;7.40;10.59	-1.23	2.98104e-05	0.00132579	chr6	32152099	32148744	-	NM_001206932	advanced glycosylation end product-specific receptor isoform 3 precursor	NP_001193861	177	The advanced glycosylation end product (AGE) receptor encoded by this gene is a member of the immunoglobulin superfamily of cell surface receptors. It is a multiligand receptor, and besides AGE, interacts with other molecules implicated in homeostasis, development, and inflammation, and certain diseases, such as diabetes and Alzheimer's disease. Many alternatively spliced transcript variants enco…
VNN2	1757	chr6:133077101-133077680	579	9.52;4.37;7.23	15.08;24.06;10.59	-1.24	4.88395e-05	0.00186879	chr6	133079147	133065008	-	NM_001242350	vascular non-inflammatory molecule 2 isoform 3 precursor	NP_001229279	8875	This gene product is a member of the Vanin family of proteins that share extensive sequence similarity with each other, and also with biotinidase. The family includes secreted and membrane-associated proteins, a few of which have been reported to participate in hematopoietic cell trafficking. No biotinidase activity has been demonstrated for any of the vanin proteins, however, they possess pantet…
GAGE2D	-1772	chrX:49195421-49196160	739	19.05;16.51;20.97	37.24;27.76;68.83	-1.24	2.92341e-07	5.08401e-05	chrX	49197562	49223943	+	NM_001098407	G antigen 2D	NP_001091877	729408
C5orf52	180	chr5:157098441-157099040	599	9.52;14.09;10.49	15.56;37.01;28.24	-1.24	8.93258e-05	0.00262162	chr5	157098560	157107162	+	NM_001145132	uncharacterized protein C5orf52	NP_001138604	100190949
CATSPER2	-17	chr15:43940761-43941360	599	9.52;10.20;10.12	16.97;22.21;31.77	-1.25	9.79419e-05	0.00282891	chr15	43941043	43922759	-	NM_001282310	cation channel sperm-associated protein 2 isoform 5	NP_001269239	117155	Calcium ions play a primary role in the regulation of sperm motility. This gene belongs to a family of putative cation channels that are specific to spermatozoa and localize to the flagellum. The protein family features a single repeat with six membrane-spanning segments and a predicted calcium-selective pore region. This gene is part of a tandem repeat on chromosome 15q15; the second copy of thi…
STAU2	1022	chr8:74657741-74658540	799	9.52;7.29;9.04	27.81;11.10;22.94	-1.26	1.32657e-05	0.000761998	chr8	74659162	74332603	-	NM_001164381	double-stranded RNA-binding protein Staufen homolog 2 isoform b	NP_001157853	27067	Staufen homolog 2 is a member of the family of double-stranded RNA (dsRNA)-binding proteins involved in the transport and/or localization of mRNAs to different subcellular compartments and/or organelles. These proteins are characterized by the presence of multiple dsRNA-binding domains which are required to bind RNAs having double-stranded secondary structures. Staufen homolog 2 shares 48.5% and …
LY6K	632	chr8:143781861-143782460	599	9.52;4.86;4.70	6.13;12.95;26.47	-1.26	1.43798e-05	0.00081284	chr8	143781528	143785584	+	NM_017527	lymphocyte antigen 6K isoform 1 precursor	NP_059997	54742
PRR20E	-961	chr13:57713781-57714400	619	22.22;19.43;12.29	49.50;44.41;37.06	-1.28	5.43725e-12	3.58503e-08	chr13	57715051	57718073	+	NM_001130407	proline-rich protein 20E	NP_001123879	729250
PRR20E	899	chr13:57722281-57722760	479	12.70;4.86;14.46	16.03;42.56;19.41	-1.28	2.41834e-05	0.00113875	chr13	57721621	57724643	+	NM_001130407	proline-rich protein 20E	NP_001123879	729250
PRR20D	-961	chr13:57713781-57714400	619	22.22;19.43;12.29	49.50;44.41;37.06	-1.28	5.43725e-12	3.58503e-08	chr13	57715051	57718073	+	NM_001130406	proline-rich protein 20D	NP_001123878	729246
PRR20D	899	chr13:57722281-57722760	479	12.70;4.86;14.46	16.03;42.56;19.41	-1.28	2.41834e-05	0.00113875	chr13	57721621	57724643	+	NM_001130406	proline-rich protein 20D	NP_001123878	729246
PRR20C	-961	chr13:57713781-57714400	619	22.22;19.43;12.29	49.50;44.41;37.06	-1.28	5.43725e-12	3.58503e-08	chr13	57715051	57718073	+	NM_001130405	proline-rich protein 20C	NP_001123877	729240
PRR20C	899	chr13:57722281-57722760	479	12.70;4.86;14.46	16.03;42.56;19.41	-1.28	2.41834e-05	0.00113875	chr13	57721621	57724643	+	NM_001130405	proline-rich protein 20C	NP_001123877	729240
PRR20B	-961	chr13:57713781-57714400	619	22.22;19.43;12.29	49.50;44.41;37.06	-1.28	5.43725e-12	3.58503e-08	chr13	57715051	57718073	+	NM_001130404	proline-rich protein 20B	NP_001123876	729233
PRR20B	899	chr13:57722281-57722760	479	12.70;4.86;14.46	16.03;42.56;19.41	-1.28	2.41834e-05	0.00113875	chr13	57721621	57724643	+	NM_001130404	proline-rich protein 20B	NP_001123876	729233
PRR20A	-961	chr13:57713781-57714400	619	22.22;19.43;12.29	49.50;44.41;37.06	-1.28	5.43725e-12	3.58503e-08	chr13	57715051	57718073	+	NM_198441	proline-rich protein 20A	NP_940843	122183
PRR20A	899	chr13:57722281-57722760	479	12.70;4.86;14.46	16.03;42.56;19.41	-1.28	2.41834e-05	0.00113875	chr13	57721621	57724643	+	NM_198441	proline-rich protein 20A	NP_940843	122183
CSNK2A1	1002	chr20:523241-523720	479	12.70;2.43;5.06	18.38;16.65;14.12	-1.28	6.95172e-05	0.00223374	chr20	524482	463337	-	NM_001895	casein kinase II subunit alpha isoform a	NP_001886	1457	Casein kinase II is a serine/threonine protein kinase that phosphorylates acidic proteins such as casein. It is involved in various cellular processes, including cell cycle control, apoptosis, and circadian rhythm. The kinase exists as a tetramer and is composed of an alpha, an alpha-prime, and two beta subunits. The alpha subunits contain the catalytic activity while the beta subunits undergo au…
B4GALT1	-1124	chr9:33168141-33168820	679	9.52;2.91;5.42	10.84;14.80;17.65	-1.28	9.35461e-05	0.00272069	chr9	33167356	33110638	-	NM_001497	beta-1,4-galactosyltransferase 1	NP_001488	2683	This gene is one of seven beta-1,4-galactosyltransferase (beta4GalT) genes. They encode type II membrane-bound glycoproteins that appear to have exclusive specificity for the donor substrate UDP-galactose; all transfer galactose in a beta1,4 linkage to similar acceptor sugars: GlcNAc, Glc, and Xyl. Each beta4GalT has a distinct function in the biosynthesis of different glycoconjugates and sacchar…
SH2D3C	-41	chr9:130524381-130525140	759	15.87;13.60;13.02	28.76;40.71;35.30	-1.3	2.0069e-07	3.91199e-05	chr9	130524719	130500595	-	NM_001142531	SH2 domain-containing protein 3C isoform c	NP_001136003	10044	This gene encodes an adaptor protein and member of a cytoplasmic protein family involved in cell migration. The encoded protein contains a putative Src homology 2 (SH2) domain and guanine nucleotide exchange factor-like domain which allows this signaling protein to form a complex with scaffolding protein Crk-associated substrate. Multiple transcript variants encoding different isoforms have been …
MKL1	-877	chr22:41033201-41034000	799	9.52;6.31;10.12	13.20;31.46;19.41	-1.3	7.03401e-05	0.00223779	chr22	41032723	40806284	-	NM_001282661	MKL/myocardin-like protein 1 isoform 2	NP_001269590	57591	The protein encoded by this gene interacts with the transcription factor myocardin, a key regulator of smooth muscle cell differentiation. The encoded protein is predominantly nuclear and may help transduce signals from the cytoskeleton to the nucleus. This gene is involved in a specific translocation event that creates a fusion of this gene and the RNA-binding motif protein-15 gene. This translo…
LCN9	323	chr9:138555101-138555880	779	9.52;4.37;3.62	8.96;14.80;19.41	-1.3	2.35521e-05	0.00112879	chr9	138555167	138557755	+	NM_001001676	epididymal-specific lipocalin-9 precursor	NP_001001676	392399	Members of the lipocalin family, such as LCN9, have a common structure consisting of an 8-stranded antiparallel beta-barrel that forms a cup-shaped ligand-binding pocket or calyx. Lipocalins generally bind small hydrophobic ligands and transport them to specific cells (Suzuki et al., 2004 [PubMed 15363845]).[supplied by OMIM, Aug 2009]. ##Evidence-Data-START## Transcript exon combination :: AY301…
FKRP	-1362	chr19:47247641-47248240	599	12.70;6.80;6.51	15.56;29.61;19.41	-1.31	1.00812e-06	0.000124069	chr19	47249302	47261832	+	NM_024301	fukutin-related protein	NP_077277	79147	This gene encodes a protein which is targeted to the medial Golgi apparatus and is necessary for posttranslational modification of dystroglycan. Mutations in this gene have been associated with congenital muscular dystrophy, mental retardation, and cerebellar cysts. Several alternatively spliced transcript variants of this gene have been described, but the full-length nature of some of these vari…
PLTP	653	chr20:44538521-44539440	919	9.52;10.69;7.96	23.10;25.91;21.18	-1.32	3.53717e-07	5.85315e-05	chr20	44539633	44527258	-	NM_001242921	phospholipid transfer protein isoform d	NP_001229850	5360	The protein encoded by this gene is one of at least two lipid transfer proteins found in human plasma. The encoded protein transfers phospholipids from triglyceride-rich lipoproteins to high density lipoprotein (HDL). In addition to regulating the size of HDL particles, this protein may be involved in cholesterol metabolism. At least two transcript variants encoding different isoforms have been f…
LRRC24	-344	chr8:145752361-145753160	799	9.52;10.20;15.91	22.16;27.76;38.83	-1.32	6.99446e-05	0.00223374	chr8	145752416	145747760	-	NM_001024678	leucine-rich repeat-containing protein 24 precursor	NP_001019849	441381
GOLGA6D	-81	chr15:75574661-75575540	879	15.87;7.77;16.63	28.76;22.21;49.42	-1.32	2.46323e-07	4.51296e-05	chr15	75575181	75588148	+	NM_001145224	putative golgin subfamily A member 6D	NP_001138696	653643
TRAPPC6B	1904	chr14:39637401-39638060	659	6.35;6.31;5.79	16.03;11.10;19.41	-1.34	3.99635e-05	0.00161129	chr14	39639634	39617014	-	NM_177452	trafficking protein particle complex subunit 6B isoform 2	NP_803235	122553	TRAPPC6B is a component of TRAPP complexes, which are tethering complexes involved in vesicle transport (Kummel et al., 2005 [PubMed 16025134]).[supplied by OMIM, Mar 2008].
POTEF	715	chr2:130885861-130886300	439	9.52;2.91;3.62	6.60;12.95;21.18	-1.34	1.20154e-05	0.000718667	chr2	130886795	130831107	-	NM_001099771	POTE ankyrin domain family member F	NP_001093241	728378
HSPBP1	45	chr19:55790821-55791540	719	6.35;6.31;3.25	11.79;7.40;21.18	-1.34	7.07773e-05	0.00224189	chr19	55791225	55773589	-	NM_001297600	hsp70-binding protein 1 isoform 1	NP_001284529	23640
C22orf29	1561	chr22:19840201-19841420	1219	0.00;22.34;16.63	37.24;31.46;30.00	-1.34	2.61307e-05	0.00121559	chr22	19842371	19833660	-	NM_024627	protein Bop	NP_078903	79680
C20orf96	-481	chr20:271421-272380	959	9.52;9.23;16.99	27.34;35.16;28.24	-1.34	1.11198e-06	0.000133285	chr20	271419	251503	-	NM_153269	uncharacterized protein C20orf96 isoform 1	NP_695001	140680
ZNF70	1219	chr22:24091501-24092620	1119	6.35;9.71;15.55	23.10;25.91;31.77	-1.35	9.50881e-05	0.0027597	chr22	24093279	24083771	-	NM_021916	zinc finger protein 70	NP_068735	7621
PCOLCE	-161	chr7:100199481-100199960	479	9.52;9.71;11.21	36.77;14.80;26.47	-1.36	3.02036e-06	0.000278589	chr7	100199881	100205798	+	NM_002593	procollagen C-endopeptidase enhancer 1 precursor	NP_002584	5118	Fibrillar collagen types I-III are synthesized as precursor molecules known as procollagens. These precursors contain amino- and carboxyl-terminal peptide extensions known as N- and C-propeptides, respectively, which are cleaved, upon secretion of procollagen from the cell, to yield the mature triple helical, highly structured fibrils. This gene encodes a glycoprotein which binds and drives the e…
CWF19L1	1757	chr10:102025441-102025920	479	6.35;0.97;1.81	12.73;3.70;7.06	-1.36	6.46103e-05	0.00213438	chr10	102027437	101992054	-	NM_018294	CWF19-like protein 1	NP_060764	55280
SPDYE3	1026	chr7:99905561-99907140	1579	15.87;27.20;34.35	55.63;68.47;75.89	-1.37	9.86177e-06	0.000618108	chr7	99905324	99919819	+	NM_001004351	speedy protein E3	NP_001004351	441272
SCAI	898	chr9:127904701-127905180	479	6.35;2.43;4.34	12.73;7.40;14.12	-1.38	2.32187e-05	0.00112879	chr9	127905838	127704887	-	NM_001144877	protein SCAI isoform 2	NP_001138349	286205	This gene encodes a regulator of cell migration. The encoded protein appears to function in the RhoA (ras homolog gene family, member A)-Dia1 (diaphanous homolog 1) signal transduction pathway. Alternatively spliced transcript variants have been described. [provided by RefSeq, Feb 2010].
GNAL	1414	chr18:11858441-11859260	819	9.52;1.94;7.23	10.84;12.95;24.71	-1.38	1.68243e-05	0.000911284	chr18	11857436	11885683	+	NM_001261444	guanine nucleotide-binding protein G(olf) subunit alpha isoform 3	NP_001248373	2774	This gene encodes a stimulatory G protein alpha subunit which mediates odorant signaling in the olfactory epithelium. This protein couples dopamine type 1 receptors and adenosine A2A receptors and is widely expressed in the central nervous system. Mutations in this gene have been associated with dystonia 25 and this gene is located in a susceptibility region for bipolar disorder and schizophrenia…
ADAM11	1453	chr17:42837601-42838440	839	9.52;6.31;3.25	16.97;24.06;8.82	-1.38	3.6158e-07	5.95603e-05	chr17	42836567	42859214	+	NM_002390	disintegrin and metalloproteinase domain-containing protein 11 preproprotein	NP_002381	4185	This gene encodes a member of the ADAM (a disintegrin and metalloprotease) protein family. Members of this family are membrane-anchored proteins structurally related to snake venom disintegrins, and have been implicated in a variety of biological processes involving cell-cell and cell-matrix interactions, including fertilization, muscle development, and neurogenesis. This gene represents a candid…
VDAC3	-1858	chr8:42247081-42247760	679	6.35;0.97;2.17	8.49;9.25;7.06	-1.39	4.76064e-05	0.001838	chr8	42249278	42263455	+	NM_005662	voltage-dependent anion-selective channel protein 3 isoform 1	NP_005653	7419	This gene encodes a voltage-dependent anion channel (VDAC), and belongs to the mitochondrial porin family. VDACs are small, integral membrane proteins that traverse the outer mitochondrial membrane and conduct ATP and other small metabolites. They are known to bind several kinases of intermediary metabolism, thought to be involved in translocation of adenine nucleotides, and are hypothesized to f…
SLC4A1	242	chr17:42344841-42345680	839	6.35;6.31;5.42	16.50;18.50;12.35	-1.39	8.16079e-06	0.000558859	chr17	42345502	42325757	-	NM_000342	band 3 anion transport protein	NP_000333	6521	The protein encoded by this gene is part of the anion exchanger (AE) family and is expressed in the erythrocyte plasma membrane, where it functions as a chloride/bicarbonate exchanger involved in carbon dioxide transport from tissues to lungs. The protein comprises two domains that are structurally and functionally distinct. The N-terminal 40kDa domain is located in the cytoplasm and acts as an a…
FAM86B1	-16	chr8:12051341-12051940	599	9.52;5.83;3.98	22.16;5.55;22.94	-1.39	2.59348e-07	4.67194e-05	chr8	12051624	12039612	-	NM_001083537	putative protein N-methyltransferase FAM86B1	NP_001077006	85002
IPO9	83	chr1:201798121-201798620	499	6.35;2.43;2.17	8.96;11.10;8.82	-1.4	3.83021e-05	0.00156684	chr1	201798287	201853422	+	NM_018085	importin-9	NP_060555	55705
GOLGA6A	741	chr15:74373641-74374660	1019	19.05;8.74;20.97	32.06;33.31;63.54	-1.4	3.42437e-07	5.71266e-05	chr15	74374891	74362197	-	NM_001038640	Golgin subfamily A member 6A	NP_001033729	342096	The Golgi apparatus, which participates in glycosylation and transport of proteins and lipids in the secretory pathway, consists of a series of stacked cisternae (flattened membrane sacs). Interactions between the Golgi and microtubules are thought to be important for the reorganization of the Golgi after it fragments during mitosis. The protein encoded by this gene is a member of the golgin fami…
KCNC3	-56	chr19:50832041-50833340	1299	9.52;16.03;12.66	31.58;22.21;47.65	-1.41	8.00106e-07	0.000106265	chr19	50832634	50818764	-	NM_004977	potassium voltage-gated channel subfamily C member 3	NP_004968	3748	The Shaker gene family of Drosophila encodes components of voltage-gated potassium channels and is comprised of four subfamilies. Based on sequence similarity, this gene is similar to one of these subfamilies, namely the Shaw subfamily. The protein encoded by this gene belongs to the delayed rectifier class of channel proteins and is an integral membrane protein that mediates the voltage-dependen…
PRR23B	648	chr3:138738761-138739480	719	9.52;8.26;5.06	10.37;31.46;19.41	-1.42	1.37914e-06	0.000156702	chr3	138739768	138737872	-	NM_001013650	proline-rich protein 23B	NP_001013672	389151
PPP2R2C	-1784	chr4:6475881-6476340	459	6.35;2.91;1.08	11.31;9.25;7.06	-1.42	1.23609e-06	0.000144475	chr4	6474326	6322304	-	NM_020416	protein phosphatase 2, regulatory subunit B, gamma isoform a	NP_065149	5522	The product of this gene belongs to the phosphatase 2 regulatory subunit B family. Protein phosphatase 2 is one of the four major Ser/Thr phosphatases, and it is implicated in the negative control of cell growth and division. It consists of a common heteromeric core enzyme, which is composed of a catalytic subunit and a constant regulatory subunit, that associates with a variety of regulatory sub…
PCDHB13	1330	chr5:140594521-140595120	599	6.35;4.86;1.81	13.20;11.10;10.59	-1.42	1.60586e-06	0.000173685	chr5	140593490	140596993	+	NM_018933	protocadherin beta-13 precursor	NP_061756	56123	This gene is a member of the protocadherin beta gene cluster, one of three related gene clusters tandemly linked on chromosome five. The gene clusters demonstrate an unusual genomic organization similar to that of B-cell and T-cell receptor gene clusters. The beta cluster contains 16 genes and 3 pseudogenes, each encoding 6 extracellular cadherin domains and a cytoplasmic tail that deviates from …
C6orf195	1628	chr6:2633281-2634060	779	6.35;2.43;5.06	13.67;12.95;10.59	-1.43	7.27697e-06	0.000513919	chr6	2635298	2622971	-	NM_152554	uncharacterized protein C6orf195	NP_689767	154386
WDR6	1854	chr3:49046301-49046680	379	6.35;0.49;3.25	12.73;11.10;3.53	-1.44	2.09861e-05	0.00107812	chr3	49044636	49053386	+	NM_018031	WD repeat-containing protein 6	NP_060501	11180	This gene encodes a member of the WD repeat protein family. WD repeats are minimally conserved regions of approximately 40 amino acids typically bracketed by gly-his and trp-asp (GH-WD), which may facilitate formation of heterotrimeric or multiprotein complexes. The encoded protein interacts with serine/threonine kinase 11, and is implicated in cell growth arrest. [provided by RefSeq, Aug 2008]. …
DPP9-AS1	-463	chr19:4678441-4679220	779	25.40;11.66;11.93	44.78;29.61;58.24	-1.44	1.68111e-07	3.47289e-05	chr19	4679293	4685960	+	NM_001242901	uncharacterized protein LOC100131094	NP_001229830	100131094
CELA1	-507	chr12:51740521-51741420	899	3.17;8.74;7.96	17.91;14.80;21.18	-1.44	7.12188e-05	0.00224351	chr12	51740463	51722226	-	NM_001971	chymotrypsin-like elastase family member 1	NP_001962	1990	Elastases form a subfamily of serine proteases that hydrolyze many proteins in addition to elastin. Humans have six elastase genes which encode the structurally similar proteins elastase 1, 2, 2A, 2B, 3A, and 3B. Unlike other elastases, pancreatic elastase 1 is not expressed in the pancreas. To date, elastase 1 expression has only been detected in skin keratinocytes. Clinical literature that desc…
ZSCAN18	923	chr19:58628501-58629240	739	9.52;11.66;12.29	41.01;22.21;28.24	-1.45	1.31671e-07	2.93998e-05	chr19	58629793	58595208	-	NM_001145542	zinc finger and SCAN domain-containing protein 18 isoform 1	NP_001139014	65982
SPINT2	433	chr19:38755261-38755800	539	6.35;7.77;3.98	15.56;9.25;24.71	-1.45	1.86624e-05	0.000986715	chr19	38755097	38783254	+	NM_001166103	kunitz-type protease inhibitor 2 isoform b precursor	NP_001159575	10653	This gene encodes a transmembrane protein with two extracellular Kunitz domains that inhibits a variety of serine proteases. The protein inhibits HGF activator which prevents the formation of active hepatocyte growth factor. This gene is a putative tumor suppressor, and mutations in this gene result in congenital sodium diarrhea. Multiple transcript variants encoding different isoforms have been …
MSL2	-352	chr3:135914841-135915240	399	6.35;1.46;1.81	8.01;12.95;5.29	-1.45	1.84378e-05	0.000976556	chr3	135914688	135867759	-	NM_018133	E3 ubiquitin-protein ligase MSL2 isoform 1	NP_060603	55167
CCDC85B	1866	chr11:65659441-65660040	599	6.35;3.40;6.15	21.68;14.80;7.06	-1.45	3.48704e-05	0.00146551	chr11	65657874	65659106	+	NM_006848	coiled-coil domain-containing protein 85B	NP_006839	11007	Hepatitis delta virus (HDV) is a pathogenic human virus whose RNA genome and replication cycle resemble those of plant viroids. Delta-interacting protein A (DIPA), a cellular gene product, has been found to have homology to hepatitis delta virus antigen (HDAg). DIPA interacts with the viral antigen, HDAg, and can affect HDV replication in vitro. [provided by RefSeq, Jul 2008].
FKBP8	1033	chr19:18653061-18653640	579	12.70;7.29;5.42	21.21;22.21;26.47	-1.46	1.71037e-08	7.92637e-06	chr19	18654383	18642567	-	NM_012181	peptidyl-prolyl cis-trans isomerase FKBP8	NP_036313	23770	The protein encoded by this gene is a member of the immunophilin protein family, which play a role in immunoregulation and basic cellular processes involving protein folding and trafficking. Unlike the other members of the family, this encoded protein does not seem to have PPIase/rotamase activity. It may have a role in neurons associated with memory function. [provided by RefSeq, Jul 2008]. Publ…
TMEM39B	218	chr1:32538321-32539120	799	6.35;8.74;11.93	12.26;20.35;42.36	-1.47	4.01898e-05	0.00161898	chr1	32538502	32568467	+	NM_018056	transmembrane protein 39B	NP_060526	55116
PXDN	-1861	chr2:1749761-1750600	839	6.35;7.29;9.04	19.80;11.10;31.77	-1.47	3.67395e-05	0.0015247	chr2	1748319	1635658	-	NM_012293	peroxidasin homolog precursor	NP_036425	7837	This gene encodes a heme-containing peroxidase that is secreted into the extracellular matrix. It is involved in extracellular matrix formation, and may function in the physiological and pathological fibrogenic response in fibrotic kidney. Mutations in this gene cause corneal opacification and other ocular anomalies, and also microphthalmia and anterior segment dysgenesis. [provided by RefSeq, Au…
WHSC1L1	1120	chr8:38238381-38238960	579	15.87;8.74;14.10	39.60;27.76;40.59	-1.48	2.02146e-09	2.08754e-06	chr8	38239790	38132560	-	NM_023034	histone-lysine N-methyltransferase NSD3 isoform long	NP_075447	54904	This gene is related to the Wolf-Hirschhorn syndrome candidate-1 gene and encodes a protein with PWWP (proline-tryptophan-tryptophan-proline) domains. The function of the protein has not been determined. Two alternatively spliced variants have been described. [provided by RefSeq, Jul 2008]. Transcript variant: This variant (long) contains an alternative 3' end sequence. The longer protein encoded…
PRR23C	824	chr3:138762421-138763400	979	9.52;11.17;6.87	18.86;33.31;24.71	-1.48	7.42633e-07	0.000100211	chr3	138763734	138760943	-	NM_001134657	proline-rich protein 23C	NP_001128129	389152
PRAP1	1237	chr10:135161721-135162440	719	0.00;10.69;19.16	30.64;25.91;26.47	-1.48	8.2103e-05	0.00244501	chr10	135160843	135166187	+	NM_145202	proline-rich acidic protein 1 isoform 1 precursor	NP_660203	118471
NSF	996	chr17:44668241-44669820	1579	28.57;26.71;34.71	83.91;90.67;77.66	-1.49	1.23069e-11	5.61389e-08	chr17	44668034	44834828	+	NM_006178	vesicle-fusing ATPase	NP_006169	4905
HDGFRP2	1268	chr19:4473081-4473840	759	9.52;1.94;3.62	9.90;12.95;19.41	-1.49	9.93016e-05	0.00286284	chr19	4472192	4502232	+	NM_032631	hepatoma-derived growth factor-related protein 2 isoform 2	NP_116020	84717	This gene encodes a member of the hepatoma-derived growth factor (HDGF) family. The protein includes an N-terminal PWWP domain that binds to methyl-lysine-containing histones, with specific binding of this protein to tri-methylated lysines 36 and 79 of histone H3, and di- and tri-methylated lysine 20 of histone H4. The protein functions in LEDGF/p75-independent HIV-1 replication by determining HI…
GOLGA6B	-147	chr15:72946381-72947400	1019	19.05;9.23;21.33	34.88;35.16;68.83	-1.49	3.13098e-07	5.35744e-05	chr15	72947037	72959738	+	NM_018652	putative golgin subfamily A member 6B	NP_061122	55889	This gene is found in a large, low copy repeat sequence or duplicon that is found in multiple copies, which are greater than 90% similar, on chromosome 15. Duplicons are associated with deletions, inversions and other chromosomal rearrangements that underlie genomic disease. This gene is a member of the golgin gene family, whose protein products localize to the Golgi apparatus. The majority of th…
SMARCD3	-651	chr7:150946141-150946660	519	3.17;4.37;7.96	18.38;12.95;12.35	-1.5	1.3195e-05	0.000759267	chr7	150945749	150936058	-	NM_001003801	SWI/SNF-related matrix-associated actin-dependent regulator of chromatin subfamily D member 3 isoform 2	NP_001003801	6604	The protein encoded by this gene is a member of the SWI/SNF family of proteins, whose members display helicase and ATPase activities and which are thought to regulate transcription of certain genes by altering the chromatin structure around those genes. The encoded protein is part of the large ATP-dependent chromatin remodeling complex SNF/SWI and has sequence similarity to the yeast Swp73 protei…
IRX4	1800	chr5:1880661-1881500	839	9.52;5.83;8.68	24.51;22.21;21.18	-1.5	6.1302e-09	4.20838e-06	chr5	1882880	1877540	-	NM_016358	iroquois-class homeodomain protein IRX-4 isoform b	NP_057442	50805
FZR1	586	chr19:3506401-3507360	959	9.52;3.40;4.70	14.14;7.40;28.24	-1.5	2.03098e-07	3.94971e-05	chr19	3506294	3536755	+	NM_016263	fizzy-related protein homolog isoform 2	NP_057347	51343
BOD1L2	-222	chr18:54813821-54814320	499	9.52;6.31;4.70	9.43;24.06;24.71	-1.5	1.23601e-06	0.000144475	chr18	54814292	54817639	+	NM_001257964	putative biorientation of chromosomes in cell division protein 1-like 2	NP_001244893	284257
ADAP1	-358	chr7:985321-986300	979	6.35;7.29;9.76	15.56;22.21;28.24	-1.5	6.45792e-05	0.00213342	chr7	985452	937536	-	NM_001284309	arf-GAP with dual PH domain-containing protein 1 isoform 3	NP_001271238	11033
RXRA	710	chr9:137271601-137272100	499	6.35;4.86;2.53	9.90;20.35;8.82	-1.51	1.03926e-05	0.00064253	chr9	137271140	137332432	+	NM_001291920	retinoic acid receptor RXR-alpha isoform b	NP_001278849	6256	Retinoid X receptors (RXRs) and retinoic acid receptors (RARs) are nuclear receptors that mediate the biological effects of retinoids by their involvement in retinoic acid-mediated gene activation. These receptors function as transcription factors by binding as homodimers or heterodimers to specific sequences in the promoters of target genes. The protein encoded by this gene is a member of the st…
TDRD12	-138	chr19:33210161-33210920	759	12.70;8.26;11.93	24.04;31.46;38.83	-1.52	2.95514e-07	5.12607e-05	chr19	33210678	33281714	+	NM_001110822	putative ATP-dependent RNA helicase TDRD12	NP_001104292	91646
WDR6	474	chr3:49044701-49045520	819	6.35;3.89;6.87	20.74;7.40;21.18	-1.53	1.19485e-05	0.000715598	chr3	49044636	49053386	+	NM_018031	WD repeat-containing protein 6	NP_060501	11180	This gene encodes a member of the WD repeat protein family. WD repeats are minimally conserved regions of approximately 40 amino acids typically bracketed by gly-his and trp-asp (GH-WD), which may facilitate formation of heterotrimeric or multiprotein complexes. The encoded protein interacts with serine/threonine kinase 11, and is implicated in cell growth arrest. [provided by RefSeq, Aug 2008]. …
TMCC3	-183	chr12:95009721-95010500	779	9.52;4.86;15.55	32.06;29.61;24.71	-1.53	5.64638e-09	4.00747e-06	chr12	95009927	94960899	-	NM_001301036	transmembrane and coiled-coil domains protein 3 isoform 2	NP_001287965	57458
CHTF8	1031	chr16:69164801-69165280	479	6.35;1.94;0.72	11.79;3.70;10.59	-1.53	6.14946e-06	0.000452866	chr16	69166071	69151911	-	NM_001040146	chromosome transmission fidelity protein 8 homolog	NP_001035236	54921	This gene encodes a short protein that forms part of the Ctf18 replication factor C (RFC) complex that occurs in both yeast and mammals. The heteroheptameric RFC complex plays a role in sister chromatid cohesion and may load the replication clamp PCNA (proliferating cell nuclear antigen) onto DNA during DNA replication and repair. This gene is ubiquitously expressed and has been shown to have red…
TMEM88B	703	chr1:1361601-1362820	1219	25.40;3.89;5.42	37.71;27.76;35.30	-1.54	4.92291e-07	7.36472e-05	chr1	1361507	1363167	+	NM_001146685	transmembrane protein 88B	NP_001140157	643965
TBC1D5	819	chr3:17781401-17781760	359	3.17;0.49;0.00	5.19;3.70;1.76	-1.54	7.00768e-05	0.00223374	chr3	17782399	17198653	-	NM_014744	TBC1 domain family member 5 isoform b	NP_055559	9779
PRR35	1759	chr16:611721-612640	919	3.17;5.34;9.76	16.97;22.21;14.12	-1.54	8.61879e-05	0.0025439	chr16	610421	615529	+	NM_145270	proline-rich protein 35	NP_660313	146325
PLCXD1	-1090	chrX:196441-197500	1059	41.27;1.94;6.87	45.73;53.66;45.89	-1.54	2.82598e-06	0.000263981	chrX	198060	220022	+	NM_018390	PI-PLC X domain-containing protein 1	NP_060860	55344	This gene is the most terminal protein-coding gene in the pseudoautosomal (PAR) region on chromosomes X and Y. Alternate splicing results in multiple transcript variants. [provided by RefSeq, Mar 2010].
DOK4	-135	chr16:57520161-57520880	719	6.35;11.17;17.36	26.40;12.95;61.77	-1.54	1.07553e-05	0.000659099	chr16	57520385	57505869	-	NM_018110	docking protein 4	NP_060580	55715
STX1B	479	chr16:31020801-31021900	1099	6.35;5.83;4.34	10.37;22.21;15.88	-1.55	2.51011e-05	0.00117571	chr16	31021829	31000576	-	NM_052874	syntaxin-1B	NP_443106	112755	Syntaxins are cellular receptors for transport vesicles (see MIM 603765). One of these proteins, designated syntaxin 1B (STX1B), is directly implicated in the process of calcium-dependent synaptic transmission in rat brain (Smirnova et al., 1993 [PubMed 8105537]). The expression of this protein is transiently induced by long-term potentiation of synaptic responses in the rat hippocampus. The prot…
DPYD	-1295	chr1:98387621-98388200	579	3.17;7.29;2.89	13.67;12.95;12.35	-1.55	3.39715e-05	0.00143609	chr1	98386615	97543299	-	NM_000110	dihydropyrimidine dehydrogenase [NADP(+)] isoform 1	NP_000101	1806	The protein encoded by this gene is a pyrimidine catabolic enzyme and the initial and rate-limiting factor in the pathway of uracil and thymidine catabolism. Mutations in this gene result in dihydropyrimidine dehydrogenase deficiency, an error in pyrimidine metabolism associated with thymine-uraciluria and an increased risk of toxicity in cancer patients receiving 5-fluorouracil chemotherapy. Two…
ARHGEF35	-419	chr7:143892801-143893620	819	19.05;18.46;37.24	85.80;59.21;74.13	-1.55	1.69615e-07	3.49985e-05	chr7	143892791	143883175	-	NM_001003702	rho guanine nucleotide exchange factor 35	NP_001003702	445328
ADSSL1	-447	chr14:105195101-105196460	1359	38.10;22.34;45.92	80.61;99.92;134.14	-1.56	6.0978e-07	8.57768e-05	chr14	105196227	105213647	+	NM_199165	adenylosuccinate synthetase isozyme 1 isoform 1	NP_954634	122622	ADSSL1 is a muscle isozyme of adenylosuccinate synthase (EC 6.3.4.4), which catalyzes the initial reaction in the conversion of inosine monophosphate (IMP) to adenosine monophosphate (AMP) (Sun et al., 2005 [PubMed 15786719]).[supplied by OMIM, Dec 2008].
BRCA1	-368	chr17:41276161-41276840	679	3.17;6.31;3.62	15.56;9.25;14.12	-1.57	5.46925e-06	0.000420015	chr17	41276132	41196311	-	NM_007298	breast cancer type 1 susceptibility protein isoform 4	NP_009229	672	This gene encodes a nuclear phosphoprotein that plays a role in maintaining genomic stability, and it also acts as a tumor suppressor. The encoded protein combines with other tumor suppressors, DNA damage sensors, and signal transducers to form a large multi-subunit protein complex known as the BRCA1-associated genome surveillance complex (BASC). This gene product associates with RNA polymerase I…
ALKBH6	751	chr19:36503901-36504880	979	3.17;11.66;10.49	24.98;16.65;33.53	-1.57	6.97024e-05	0.00223374	chr19	36505141	36500021	-	NM_032878	alpha-ketoglutarate-dependent dioxygenase alkB homolog 6 isoform 2	NP_116267	84964
SLC9A3R2	1006	chr16:2083661-2084880	1219	9.52;37.40;27.48	78.72;64.77;79.42	-1.58	1.75547e-08	8.0631e-06	chr16	2083264	2089027	+	NM_001252076	Na(+)/H(+) exchange regulatory cofactor NHE-RF2 isoform e	NP_001239005	9351	This gene encodes a member of the NHERF family of PDZ scaffolding proteins. These proteins mediate many cellular processes by binding to and regulating the membrane expression and protein-protein interactions of membrane receptors and transport proteins. The encoded protein plays a role in intestinal sodium absorption by regulating the activity of the sodium/hydrogen exchanger 3, and may also reg…
GOLGA6A	-259	chr15:74374541-74375760	1219	12.70;1.46;8.32	20.74;16.65;30.00	-1.58	6.65048e-05	0.0021742	chr15	74374891	74362197	-	NM_001038640	Golgin subfamily A member 6A	NP_001033729	342096	The Golgi apparatus, which participates in glycosylation and transport of proteins and lipids in the secretory pathway, consists of a series of stacked cisternae (flattened membrane sacs). Interactions between the Golgi and microtubules are thought to be important for the reorganization of the Golgi after it fragments during mitosis. The protein encoded by this gene is a member of the golgin fami…
SPDYE6	359	chr7:101996181-101996880	699	9.52;2.43;2.17	6.13;24.06;12.35	-1.59	3.59625e-05	0.00149594	chr7	101996889	101986191	-	NM_001146210	putative speedy protein E6	NP_001139682	729597
CACNG7	1480	chr19:54417061-54417880	819	6.35;5.83;5.06	10.37;16.65;24.71	-1.59	1.16477e-05	0.000699648	chr19	54415990	54446969	+	NM_031896	voltage-dependent calcium channel gamma-7 subunit	NP_114102	59284	The protein encoded by this gene is a type II transmembrane AMPA receptor regulatory protein (TARP). TARPs regulate both trafficking and channel gating of the AMPA receptors. This gene is part of a functionally diverse eight-member protein subfamily of the PMP-22/EMP/MP20 family and is located in a cluster with two family members, a type I TARP and a calcium channel gamma subunit. [provided by Re…
ZNF385A	-381	chr12:54785101-54785840	739	6.35;3.89;5.42	13.67;7.40;26.47	-1.6	4.22123e-06	0.00034891	chr12	54785089	54762912	-	NM_001130968	zinc finger protein 385A isoform b	NP_001124440	25946	Zinc finger proteins, such as ZNF385A, are regulatory proteins that act as transcription factors, bind single- or double-stranded RNA, or interact with other proteins (Sharma et al., 2004 [PubMed 15527981]).[supplied by OMIM, Oct 2008].
LSP1	-248	chr11:1891281-1892420	1139	9.52;8.26;13.38	22.63;40.71;31.77	-1.61	3.14994e-07	5.38055e-05	chr11	1892098	1913493	+	NM_001013254	lymphocyte-specific protein 1 isoform 2	NP_001013272	4046	This gene encodes an intracellular F-actin binding protein. The protein is expressed in lymphocytes, neutrophils, macrophages, and endothelium and may regulate neutrophil motility, adhesion to fibrinogen matrix proteins, and transendothelial migration. Alternative splicing results in multiple transcript variants encoding different isoforms. [provided by RefSeq, Jul 2008].
BOLA2B	-1065	chr16:29466521-29468180	1659	6.35;12.14;20.61	38.66;33.31;47.65	-1.61	1.71095e-05	0.000923738	chr16	29466285	29464913	-	NM_001039182	bolA-like protein 2	NP_001034271	654483	This gene is located within a region of a segmental duplication on chromosome 16p. The product of this gene belongs to the eukaryotic subfamily of the BolA-like proteins. This gene encodes the BolA-like protein 2. The BolA-like proteins are widely conserved from prokaryotes to eukaryotes, and these proteins seem to be involved in cell proliferation or cell-cycle regulation. This duplicated region…
BOLA2	-1065	chr16:29466521-29468180	1659	6.35;12.14;20.61	38.66;33.31;47.65	-1.61	1.71095e-05	0.000923738	chr16	29466285	29464913	-	NM_001031827	BolA-like protein 2	NP_001026997	552900	This gene is located within a region of a segmental duplication on chromosome 16p. The product of this gene belongs to the eukaryotic subfamily of the BolA-like proteins. This gene encodes the BolA-like protein 2. The BolA-like proteins are widely conserved from prokaryotes to eukaryotes, and these proteins seem to be involved in cell proliferation or cell-cycle regulation. [provided by RefSeq, J…
ZNF239	-643	chr10:44064401-44064700	299	3.17;2.43;2.89	9.90;7.40;8.82	-1.62	7.06169e-05	0.00224189	chr10	44063907	44051792	-	NM_005674	zinc finger protein 239	NP_005665	8187	MOK2 proteins are DNA- and RNA-binding proteins that are mainly associated with nuclear RNP components, including the nucleoli and extranucleolar structures (Arranz et al., 1997 [PubMed 9121460]).[supplied by OMIM, Mar 2008].
PSD4	-339	chr2:113930961-113931480	519	6.35;6.31;6.51	15.56;25.91;17.65	-1.62	5.27742e-06	0.000410245	chr2	113931559	113960677	+	NM_012455	PH and SEC7 domain-containing protein 4	NP_036587	23550
WWP2	25	chr16:69958521-69959300	779	3.17;5.34;5.42	16.03;14.80;12.35	-1.63	5.45805e-06	0.000419422	chr16	69958885	69975644	+	NM_199424	NEDD4-like E3 ubiquitin-protein ligase WWP2 isoform WWP2-C	NP_955456	11060	This gene encodes a member of the Nedd4 family of E3 ligases, which play an important role in protein ubiquitination. The encoded protein contains four WW domains and may play a role in multiple processes including chondrogenesis and the regulation of oncogenic signaling pathways via interactions with Smad proteins and the tumor suppressor PTEN. Alternatively spliced transcript variants encoding …
ATF5	-210	chr19:50432821-50433680	859	6.35;3.40;8.32	14.61;18.50;22.94	-1.63	8.72766e-06	0.000584505	chr19	50433460	50437193	+	NM_001290746	cyclic AMP-dependent transcription factor ATF-5	NP_001277675	22809
ZNF580	-347	chr19:56152621-56153520	899	3.17;10.69;13.02	25.46;37.01;21.18	-1.64	9.5901e-05	0.00278017	chr19	56153417	56154836	+	NM_016202	zinc finger protein 580	NP_057286	51157
LRRC37A2	1935	chr17:44591041-44592980	1939	9.52;25.74;37.97	68.35;86.97;72.36	-1.64	4.9957e-06	0.000394881	chr17	44590075	44633014	+	NM_001006607	leucine-rich repeat-containing protein 37A2 precursor	NP_001006608	474170
GRWD1	-1499	chr19:48947161-48947900	739	6.35;16.51;13.38	42.90;24.06;45.89	-1.64	5.51106e-08	1.67008e-05	chr19	48949029	48957164	+	NM_031485	glutamate-rich WD repeat-containing protein 1	NP_113673	83743	This gene encodes a glutamate-rich protein that contains five WD-repeat motifs. The encoded protein may play a critical role in ribosome biogenesis and may also play a role in histone methylation through interactions with CUL4-DDB1 ubiquitin E3 ligase. [provided by RefSeq, Feb 2012]. ##Evidence-Data-START## Transcript exon combination :: BC002440.2, AK074676.1 [ECO:0000332] RNAseq introns :: sing…
ATP6AP1L	-260	chr5:81574741-81575300	559	6.35;1.94;2.89	7.54;20.35;7.06	-1.64	2.90048e-06	0.000269825	chr5	81575280	81614465	+	NM_001017971	V-type proton ATPase subunit S1-like protein	NP_001017971	92270
BCL6B	212	chr17:6926301-6926860	559	3.17;1.94;1.45	8.01;5.55;7.06	-1.65	8.49703e-05	0.00251214	chr17	6926368	6932961	+	NM_181844	B-cell CLL/lymphoma 6 member B protein	NP_862827	255877
ANO5	-611	chr11:22213801-22214420	619	6.35;3.40;3.98	10.84;7.40;24.71	-1.65	2.01121e-06	0.000206732	chr11	22214721	22304913	+	NM_213599	anoctamin-5 isoform a	NP_998764	203859	This gene encodes a member of the anoctamin family of transmembrane proteins. The encoded protein is likely a calcium activated chloride channel. Mutations in this gene have been associated with gnathodiaphyseal dysplasia. Alternatively spliced transcript variants have been described. [provided by RefSeq, Nov 2009].
ADCK5	-1363	chr8:145595901-145596780	879	15.87;8.26;11.93	30.17;35.16;47.65	-1.65	3.58766e-07	5.91866e-05	chr8	145597703	145618453	+	NM_174922	uncharacterized aarF domain-containing protein kinase 5	NP_777582	203054
TRIM74	-152	chr7:75024301-75025200	899	28.57;15.06;28.57	50.91;88.82;88.25	-1.66	1.623e-06	0.000175138	chr7	75024902	75034888	+	NM_198853	tripartite motif-containing protein 74	NP_942150	378108
TRIM73	-152	chr7:75024301-75025200	899	28.57;15.06;28.57	50.91;88.82;88.25	-1.66	1.623e-06	0.000175138	chr7	75024902	75034896	+	NM_198924	tripartite motif-containing protein 73	NP_944606	375593
TNNT1	612	chr19:55659781-55660440	659	6.35;1.94;2.17	11.31;12.95;8.82	-1.66	4.64356e-07	7.04685e-05	chr19	55660722	55644065	-	NM_001126133	troponin T, slow skeletal muscle isoform c	NP_001119605	7138	This gene encodes a protein that is a subunit of troponin, which is a regulatory complex located on the thin filament of the sarcomere. This complex regulates striated muscle contraction in response to fluctuations in intracellular calcium concentration. This complex is composed of three subunits: troponin C, which binds calcium, troponin T, which binds tropomyosin, and troponin I, which is an in…
TMEM88	-1233	chr17:7756841-7757460	619	12.70;5.83;5.42	16.50;24.06;35.30	-1.66	7.3377e-07	9.92277e-05	chr17	7758383	7759417	+	NM_203411	transmembrane protein 88	NP_981956	92162
NTM	-1851	chr11:131778621-131779100	479	3.17;0.97;1.08	7.54;3.70;5.29	-1.66	6.53162e-05	0.00214639	chr11	131780711	132206716	+	NM_016522	neurotrimin isoform 1 precursor	NP_057606	50863	This gene encodes a member of the IgLON (LAMP, OBCAM, Ntm) family of immunoglobulin (Ig) domain-containing glycosylphosphatidylinositol (GPI)-anchored cell adhesion molecules. The encoded protein may promote neurite outgrowth and adhesion via a homophilic mechanism. This gene is closely linked to a related family member, opioid binding protein/cell adhesion molecule-like (OPCML), on chromosome 11…
IL17REL	1935	chr22:50448841-50449400	559	6.35;2.43;2.53	8.96;9.25;17.65	-1.66	3.00771e-06	0.000277517	chr22	50451055	50432941	-	NM_001001694	putative interleukin-17 receptor E-like	NP_001001694	400935
ZNF469	1682	chr16:88495001-88496120	1119	9.52;5.83;4.34	19.33;24.06;19.41	-1.67	6.24329e-09	4.25372e-06	chr16	88493878	88507165	+	NM_001127464	zinc finger protein 469	NP_001120936	84627	This gene encodes a zinc-finger protein. Low-percent homology to certain collagens suggests that it may function as a transcription factor or extra-nuclear regulator factor for the synthesis or organization of collagen fibers. Mutations in this gene cause brittle cornea syndrome. [provided by RefSeq, Jul 2008]. Sequence Note: The RefSeq transcript and protein were derived from genomic sequence to…
MRPL23	929	chr11:1969041-1969820	779	9.52;2.43;7.96	19.80;22.21;21.18	-1.67	1.07839e-08	6.05503e-06	chr11	1968501	1977839	+	NM_021134	39S ribosomal protein L23, mitochondrial	NP_066957	6150	Mammalian mitochondrial ribosomal proteins are encoded by nuclear genes and help in protein synthesis within the mitochondrion. Mitochondrial ribosomes (mitoribosomes) consist of a small 28S subunit and a large 39S subunit. They have an estimated 75% protein to rRNA composition compared to prokaryotic ribosomes, where this ratio is reversed. Another difference between mammalian mitoribosomes and …
ANKRD7	-951	chr7:117863141-117864380	1239	3.17;10.69;10.85	20.27;37.01;21.18	-1.67	2.9296e-05	0.0013175	chr7	117864711	117882784	+	NM_019644	ankyrin repeat domain-containing protein 7	NP_062618	56311
CBL	265	chr11:119077021-119077480	459	12.70;5.34;2.53	19.80;40.71;5.29	-1.68	2.22935e-07	4.18202e-05	chr11	119076985	119178859	+	NM_005188	E3 ubiquitin-protein ligase CBL	NP_005179	867	This gene is a proto-oncogene that encodes a RING finger E3 ubiquitin ligase. The encoded protein is one of the enzymes required for targeting substrates for degradation by the proteasome. This protein mediates the transfer of ubiquitin from ubiquitin conjugating enzymes (E2) to specific substrates. This protein also contains an N-terminal phosphotyrosine binding domain that allows it to interact…
P2RY6	-69	chr11:72975161-72975800	639	6.35;3.89;5.06	11.31;20.35;17.65	-1.69	7.67765e-06	0.000537126	chr11	72975549	73009670	+	NM_176797	P2Y purinoceptor 6 isoform 1	NP_789767	5031	The product of this gene belongs to the family of P2 receptors, which is activated by extracellular nucleotides and subdivided into P2X ligand-gated ion channels and P2Y G-protein coupled receptors. This family has several receptor subtypes with different pharmacological selectivity, which overlaps in some cases, for various adenosine and uridine nucleotides. This receptor, which is a G-protein c…
HERC2	-1652	chr15:28568701-28569200	499	3.17;5.83;2.53	9.90;20.35;7.06	-1.69	8.54526e-05	0.00252495	chr15	28567298	28356182	-	NM_004667	E3 ubiquitin-protein ligase HERC2	NP_004658	8924	This gene belongs to the HERC gene family that encodes a group of unusually large proteins, which contain multiple structural domains. All members have at least 1 copy of an N-terminal region showing homology to the cell cycle regulator RCC1 and a C-terminal HECT (homologous to E6-AP C terminus) domain found in a number of E3 ubiquitin protein ligases. Genetic variations in this gene are associat…
ARHGEF1	-1946	chr19:42385041-42385600	559	6.35;0.97;0.36	8.49;9.25;7.06	-1.69	8.31866e-05	0.00246929	chr19	42387266	42411604	+	NM_198977	rho guanine nucleotide exchange factor 1 isoform 3	NP_945328	9138	Rho GTPases play a fundamental role in numerous cellular processes that are initiated by extracellular stimuli that work through G protein coupled receptors. The encoded protein may form complex with G proteins and stimulate Rho-dependent signals. Multiple alternatively spliced transcript variants have been found for this gene, but the full-length nature of some variants has not been defined. [pr…
KRTAP10-5	491	chr21:45999521-46000460	939	9.52;15.06;18.08	47.61;29.61;61.77	-1.7	6.93096e-08	1.94582e-05	chr21	46000481	45999331	-	NM_198694	keratin-associated protein 10-5	NP_941967	386680	This is an intronless gene located in a cluster of related genes on the q arm of chromosome 21. The proteins encoded by these genes form disulfide bonds with cysteine residues in hair keratins, thereby contributing to the structure and stability of hair fibers. [provided by RefSeq, Apr 2014]. Sequence Note: The RefSeq transcript and protein were derived from genomic sequence to make the sequence …
GP1BA	1219	chr17:4836361-4837260	899	19.05;11.17;14.46	47.14;49.96;47.65	-1.7	3.83953e-11	1.19406e-07	chr17	4835591	4838325	+	NM_000173	platelet glycoprotein Ib alpha chain precursor	NP_000164	2811	Glycoprotein Ib (GP Ib) is a platelet surface membrane glycoprotein composed of a heterodimer, an alpha chain and a beta chain, that is linked by disulfide bonds. The Gp Ib functions as a receptor for von Willebrand factor (VWF). The complete receptor complex includes noncovalent association of the alpha and beta subunits with platelet glycoprotein IX and platelet glycoprotein V. The binding of t…
ARHGEF5	-1258	chr7:144050721-144051740	1019	22.22;15.54;20.97	70.24;53.66;67.07	-1.7	6.2445e-12	3.84819e-08	chr7	144052488	144077725	+	NM_005435	rho guanine nucleotide exchange factor 5	NP_005426	7984	Rho GTPases play a fundamental role in numerous cellular processes initiated by extracellular stimuli that work through G protein coupled receptors. The encoded protein may form a complex with G proteins and stimulate Rho-dependent signals. This protein may be involved in the control of cytoskeletal organization. [provided by RefSeq, Jul 2008]. Publication Note: This RefSeq record includes a subs…
NANOS1	-1387	chr10:120787461-120788220	759	3.17;7.29;9.40	26.87;25.91;12.35	-1.71	1.73913e-05	0.00093408	chr10	120789227	120793854	+	NM_199461	nanos homolog 1	NP_955631	340719
EIF3C	1482	chr16:28701041-28701680	639	6.35;1.94;7.59	10.37;22.21;19.41	-1.71	1.83599e-05	0.000973234	chr16	28699878	28747050	+	NM_001199142	eukaryotic translation initiation factor 3 subunit C isoform a	NP_001186071	8663
ABCB10	-1758	chr1:229696001-229696400	399	3.17;0.97;1.08	8.01;5.55;3.53	-1.71	1.78146e-05	0.000949759	chr1	229694442	229652328	-	NM_012089	ATP-binding cassette sub-family B member 10, mitochondrial	NP_036221	23456	The membrane-associated protein encoded by this gene is a member of the superfamily of ATP-binding cassette (ABC) transporters. ABC proteins transport various molecules across extra- and intra-cellular membranes. ABC genes are divided into seven distinct subfamilies (ABC1, MDR/TAP, MRP, ALD, OABP, GCN20, White). This protein is a member of the MDR/TAP subfamily. Members of the MDR/TAP subfamily a…
P4HA3	411	chr11:74022101-74022520	419	3.17;2.43;0.00	7.54;7.40;3.53	-1.72	1.7819e-05	0.000949759	chr11	74022721	73977693	-	NM_001288748	prolyl 4-hydroxylase subunit alpha-3 isoform 2 precursor	NP_001275677	283208	This gene encodes a component of prolyl 4-hydroxylase, a key enzyme in collagen synthesis composed of two identical alpha subunits and two beta subunits. The encoded protein is one of several different types of alpha subunits and provides the major part of the catalytic site of the active enzyme. In collagen and related proteins, prolyl 4-hydroxylase catalyzes the formation of 4-hydroxyproline th…
FAM71E1	-597	chr19:50980181-50981020	839	3.17;5.34;8.68	20.74;16.65;19.41	-1.72	3.44323e-07	5.73884e-05	chr19	50980003	50970044	-	NM_138411	protein FAM71E1	NP_612420	112703
ZNF829	3	chr19:37406801-37407580	779	3.17;9.23;8.32	23.57;25.91;19.41	-1.73	7.20225e-08	1.99274e-05	chr19	37407193	37379025	-	NM_001037232	zinc finger protein 829 isoform 2	NP_001032309	374899
SPDYE2B	1002	chr7:102192141-102193220	1079	12.70;11.17;6.51	19.80;49.96;31.77	-1.74	5.98831e-07	8.44632e-05	chr7	102191678	102202757	+	NM_001166339	speedy protein E2B	NP_001159811	100310812
SPDYE2	1002	chr7:102192141-102193220	1079	12.70;11.17;6.51	19.80;49.96;31.77	-1.74	5.98831e-07	8.44632e-05	chr7	102191678	102202757	+	NM_001031618	speedy protein E2	NP_001026789	441273
CTTN	409	chr11:70244661-70245380	719	6.35;4.37;5.79	19.33;14.80;21.18	-1.74	1.15833e-08	6.36559e-06	chr11	70244611	70282690	+	NM_001184740	src substrate cortactin isoform c	NP_001171669	2017	This gene is overexpressed in breast cancer and squamous cell carcinomas of the head and neck. The encoded protein is localized in the cytoplasm and in areas of the cell-substratum contacts. This gene has two roles: (1) regulating the interactions between components of adherens-type junctions and (2) organizing the cytoskeleton and cell adhesion structures of epithelia and carcinoma cells. During…
ALLC	-1445	chr2:3704001-3704680	679	3.17;9.71;4.70	17.44;14.80;26.47	-1.74	8.67303e-06	0.000581876	chr2	3705785	3750260	+	NM_018436	probable allantoicase	NP_060906	55821	Allantoicase (EC 3.5.3.4) participates in the uric acid degradation pathway. Its enzymatic activity, like that of urate oxidase (MIM 191540), was lost during vertebrate evolution.[supplied by OMIM, Nov 2008]. ##Evidence-Data-START## Transcript exon combination :: BC029652.1, AK302299.1 [ECO:0000332] RNAseq introns :: single sample supports all introns ERS025087, ERS025094 [ECO:0000348] ##Evidence…
ZNF585B	531	chr19:37700641-37701200	559	3.17;3.89;6.51	13.20;12.95;19.41	-1.75	3.07613e-05	0.00135703	chr19	37701451	37672480	-	NM_152279	zinc finger protein 585B	NP_689492	92285
ZNF18	-1221	chr17:11901721-11902100	379	3.17;0.00;1.08	8.96;1.85;3.53	-1.75	9.17265e-05	0.00267666	chr17	11900689	11880761	-	NM_144680	zinc finger protein 18	NP_653281	7566
USP49	-1055	chr6:41840121-41840740	619	3.17;1.94;2.53	9.43;9.25;7.06	-1.75	3.14179e-05	0.00138234	chr6	41839375	41757633	-	NM_001286554	ubiquitin carboxyl-terminal hydrolase 49 isoform a	NP_001273483	25862
SUMO3	1344	chr21:46236221-46237180	959	6.35;6.31;8.68	17.91;22.21;31.77	-1.75	5.87579e-07	8.31896e-05	chr21	46238044	46225531	-	NM_006936	small ubiquitin-related modifier 3 isoform 1 precursor	NP_008867	6612	This gene encodes a member of the small ubiquitin-related modifier (SUMO) family of eukaryotic proteins. The encoded protein is covalently conjugated to other proteins via a post-translation modification known as sumoylation. Sumoylation may play a role in a wide variety of cellular processes, including nuclear transport, DNA replication and repair, mitosis, transcriptional regulation, and signal…
SPATS2	593	chr12:49761001-49761560	559	6.35;2.43;4.70	16.50;14.80;14.12	-1.75	2.53662e-08	1.02153e-05	chr12	49760687	49921209	+	NM_001293286	spermatogenesis-associated serine-rich protein 2	NP_001280215	65244
MTG2	1180	chr20:60758861-60759660	799	3.17;3.89;1.45	8.49;14.80;5.29	-1.75	8.72555e-05	0.00256976	chr20	60758080	60777810	+	NM_015666	mitochondrial ribosome-associated GTPase 2	NP_056481	26164	Small G proteins, such as GTPBP5, act as molecular switches that play crucial roles in the regulation of fundamental cellular processes such as protein synthesis, nuclear transport, membrane trafficking, and signal transduction (Hirano et al., 2006 [PubMed 17054726]).[supplied by OMIM, Mar 2008]. ##Evidence-Data-START## Transcript exon combination :: AK001603.1 [ECO:0000332] RNAseq introns :: sin…
KIR2DL1	-254	chr19:55280701-55281320	619	9.52;3.89;5.79	14.14;31.46;19.41	-1.76	3.67639e-07	6.0302e-05	chr19	55281264	55295778	+	NM_014218	killer cell immunoglobulin-like receptor 2DL1 precursor	NP_055033	3802	Killer cell immunoglobulin-like receptors (KIRs) are transmembrane glycoproteins expressed by natural killer cells and subsets of T cells. The KIR genes are polymorphic and highly homologous and they are found in a cluster on chromosome 19q13.4 within the 1 Mb leukocyte receptor complex (LRC). The gene content of the KIR gene cluster varies among haplotypes, although several 'framework' genes are…
IGFL2	651	chr19:46651881-46652420	539	0.00;6.31;3.98	15.08;9.25;10.59	-1.76	2.42061e-05	0.00113969	chr19	46651499	46664561	+	NM_001135113	insulin growth factor-like family member 2 isoform b precursor	NP_001128585	147920	IGFL2 belongs to the insulin-like growth factor (IGF; see MIM 147440) family of signaling molecules that play critical roles in cellular energy metabolism and in growth and development, especially prenatal growth (Emtage et al., 2006 [PubMed 16890402]).[supplied by OMIM, Mar 2008].
POU2F3	38	chr11:120110501-120111380	879	3.17;6.31;10.85	22.63;18.50;28.24	-1.77	7.40484e-07	9.99611e-05	chr11	120110902	120190653	+	NM_014352	POU domain, class 2, transcription factor 3 isoform 1	NP_055167	25833	This gene encodes a member of the POU domain family of transcription factors. POU domain transcription factors bind to a specific octamer DNA motif and regulate cell type-specific differentiation pathways. The encoded protein is primarily expressed in the epidermis, and plays a critical role in keratinocyte proliferation and differentiation. The encoded protein is also a candidate tumor suppresso…
ALKBH7	-1753	chr19:6370441-6370940	499	6.35;1.46;1.81	7.54;11.10;14.12	-1.77	4.82033e-06	0.000384864	chr19	6372443	6375261	+	NM_032306	alpha-ketoglutarate-dependent dioxygenase alkB homolog 7, mitochondrial precursor	NP_115682	84266
S100A4	302	chr1:153517641-153518320	679	6.35;2.43;3.25	12.73;9.25;19.41	-1.78	3.07911e-07	5.29205e-05	chr1	153518282	153516097	-	NM_002961	protein S100-A4	NP_002952	6275	The protein encoded by this gene is a member of the S100 family of proteins containing 2 EF-hand calcium-binding motifs. S100 proteins are localized in the cytoplasm and/or nucleus of a wide range of cells, and involved in the regulation of a number of cellular processes such as cell cycle progression and differentiation. S100 genes include at least 13 members which are located as a cluster on ch…
DGKD	-1082	chr2:234261741-234262400	659	3.17;9.71;9.76	22.16;29.61;26.47	-1.79	2.20391e-07	4.14993e-05	chr2	234263152	234380743	+	NM_152879	diacylglycerol kinase delta isoform 2	NP_690618	8527	This gene encodes a cytoplasmic enzyme that phosphorylates diacylglycerol to produce phosphatidic acid. Diacylglycerol and phosphatidic acid are two lipids that act as second messengers in signaling cascades. Their cellular concentrations are regulated by the encoded protein, and so it is thought to play an important role in cellular signal transduction. Alternative splicing results in two transc…
BCAR3	-418	chr1:94079741-94080500	759	9.52;1.94;9.76	24.51;24.06;24.71	-1.79	1.70615e-10	3.54746e-07	chr1	94079702	94027342	-	NM_001261410	breast cancer anti-estrogen resistance protein 3 isoform 2	NP_001248339	8412	Breast tumors are initially dependent on estrogens for growth and progression and can be inhibited by anti-estrogens such as tamoxifen. However, breast cancers progress to become anti-estrogen resistant. Breast cancer anti-estrogen resistance gene 3 was identified in the search for genes involved in the development of estrogen resistance. The gene encodes a component of intracellular signal trans…
BBC3	203	chr19:47735401-47736240	839	3.17;2.43;7.59	20.27;11.10;14.12	-1.79	1.22244e-05	0.000729081	chr19	47736023	47724078	-	NM_001127242	bcl-2-binding component 3 isoform 3	NP_001120714	27113	This gene encodes a member of the BCL-2 family of proteins. This family member belongs to the BH3-only pro-apoptotic subclass. The protein cooperates with direct activator proteins to induce mitochondrial outer membrane permeabilization and apoptosis. It can bind to anti-apoptotic Bcl-2 family members to induce mitochondrial dysfunction and caspase activation. Because of its pro-apoptotic role, t…
TPSAB1	-1197	chr16:1289081-1289880	799	9.52;7.77;7.96	24.98;27.76;35.30	-1.8	1.40221e-08	6.97477e-06	chr16	1290677	1292555	+	NM_003294	tryptase alpha/beta-1 precursor	NP_003285	7177	Tryptases comprise a family of trypsin-like serine proteases, the peptidase family S1. Tryptases are enzymatically active only as heparin-stabilized tetramers, and they are resistant to all known endogenous proteinase inhibitors. Several tryptase genes are clustered on chromosome 16p13.3. These genes are characterized by several distinct features. They have a highly conserved 3' UTR and contain t…
STXBP1	155	chr9:130374441-130374840	399	6.35;0.97;1.81	12.26;3.70;15.88	-1.8	9.48686e-08	2.35321e-05	chr9	130374485	130454995	+	NM_001032221	syntaxin-binding protein 1 isoform b	NP_001027392	6812	This gene encodes a syntaxin-binding protein. The encoded protein appears to play a role in release of neurotransmitters via regulation of syntaxin, a transmembrane attachment protein receptor. Mutations in this gene have been associated with infantile epileptic encephalopathy-4. Alternatively spliced transcript variants have been described. [provided by RefSeq, Feb 2010].
SLC4A2	1532	chr7:150761081-150761460	379	3.17;0.00;0.36	5.19;1.85;5.29	-1.8	3.59386e-05	0.001495	chr7	150759738	150773614	+	NM_001199694	anion exchange protein 2 isoform 3	NP_001186623	6522
SLC12A4	-413	chr16:68002521-68003500	979	12.70;3.40;6.87	24.04;31.46;24.71	-1.8	5.93968e-09	4.11402e-06	chr16	68002597	67977376	-	NM_001145962	solute carrier family 12 member 4 isoform c	NP_001139434	6560	This gene encodes a member of the SLC12A transporter family. The encoded protein mediates the coupled movement of potassium and chloride ions across the plasma membrane. This gene is expressed ubiquitously. Multiple alternatively spliced transcript variants encoding distinct isoforms have been found for this gene. [provided by RefSeq, Jan 2013].
HSPG2	-420	chr1:22263701-22264720	1019	3.17;11.17;14.83	36.77;35.16;30.00	-1.8	2.55231e-09	2.41419e-06	chr1	22263790	22148724	-	NM_005529	basement membrane-specific heparan sulfate proteoglycan core protein isoform b precursor	NP_005520	3339	This gene encodes the perlecan protein, which consists of a core protein to which three long chains of glycosaminoglycans (heparan sulfate or chondroitin sulfate) are attached. The perlecan protein is a large multidomain proteoglycan that binds to and cross-links many extracellular matrix components and cell-surface molecules. It has been shown that this protein interacts with laminin, prolargin,…
FCGR2C	1312	chr1:161552121-161552760	639	0.00;9.71;10.12	24.04;24.06;21.18	-1.8	2.27624e-05	0.00112879	chr1	161551128	161571010	+	NM_201563	low affinity immunoglobulin gamma Fc region receptor II-c precursor	NP_963857	9103	This gene encodes one of three members of a family of low-affinity immunoglobulin gamma Fc receptors found on the surface of many immune response cells. The encoded protein is a transmembrane glycoprotein and may be involved in phagocytosis and clearing of immune complexes. An allelic polymorphism in this gene results in both coding and non-coding variants. [provided by RefSeq, Apr 2012].
ASMTL	-265	chrY:1522781-1523060	279	3.17;1.46;0.00	1.89;1.85;12.35	-1.8	6.55017e-05	0.00214639	chrY	1522655	1472031	-	NM_001173473	N-acetylserotonin O-methyltransferase-like protein isoform 2	NP_001166944	8623	The protein encoded by this gene has an N-terminus that is similar to the multicopy associated filamentation (maf) protein of Bacillus subtilis and to orfE of Escherichia coli, while the C-terminus is similar to N-acetylserotonin O-methyltransferase. This gene is located in the pseudoautosomal region 1 (PAR1) of X and Y chromosomes. Three transcript variants encoding different isoforms have been …
LPPR2	-1071	chr19:11464781-11465200	419	3.17;1.46;1.45	6.60;12.95;1.76	-1.81	9.71554e-05	0.00281045	chr19	11466061	11476374	+	NM_001170635	lipid phosphate phosphatase-related protein type 2 isoform 2	NP_001164106	64748
C10orf91	1647	chr10:134259361-134261360	1999	12.70;17.00;22.06	70.24;48.11;63.54	-1.81	4.86708e-10	7.58982e-07	chr10	134258713	134261825	+	NM_173541	uncharacterized protein C10orf91	NP_775812	170393
BCAS3	-51	chr17:58754841-58755400	559	3.17;4.37;4.70	12.73;5.55;24.71	-1.81	3.09611e-05	0.00136484	chr17	58755171	59470199	+	NM_017679	breast carcinoma-amplified sequence 3 isoform 2	NP_060149	54828
SLC27A1	-859	chr19:17580141-17580740	599	3.17;0.49;1.45	7.07;7.40;3.53	-1.82	6.53214e-05	0.00214639	chr19	17581299	17616977	+	NM_198580	long-chain fatty acid transport protein 1	NP_940982	376497
C9orf64	903	chr9:86570541-86570980	439	6.35;4.86;2.17	11.79;5.55;30.00	-1.82	8.79345e-08	2.23304e-05	chr9	86571663	86553226	-	NM_032307	UPF0553 protein C9orf64	NP_115683	84267
KCNQ1	1407	chr11:2483521-2484660	1139	9.52;7.77;9.76	15.08;51.81;30.00	-1.84	3.69135e-07	6.03952e-05	chr11	2482683	2870340	+	NM_181798	potassium voltage-gated channel subfamily KQT member 1 isoform 2 precursor	NP_861463	3784	This gene encodes a voltage-gated potassium channel required for repolarization phase of the cardiac action potential. This protein can form heteromultimers with two other potassium channel proteins, KCNE1 and KCNE3. Mutations in this gene are associated with hereditary long QT syndrome 1 (also known as Romano-Ward syndrome), Jervell and Lange-Nielsen syndrome, and familial atrial fibrillation. T…
ADAP1	1466	chr7:958821-959300	479	3.17;1.94;2.17	11.31;12.95;1.76	-1.84	5.1812e-05	0.00193952	chr7	960526	937536	-	NM_001284311	arf-GAP with dual PH domain-containing protein 1 isoform 4	NP_001271240	11033
RFX4	-994	chr12:106993761-106994080	319	3.17;1.46;1.45	2.36;1.85;17.65	-1.85	6.01166e-05	0.00200979	chr12	106994914	107156582	+	NM_001206691	transcription factor RFX4 isoform d	NP_001193620	5992	This gene is a member of the regulatory factor X gene family, which encodes transcription factors that contain a highly-conserved winged helix DNA binding domain. The protein encoded by this gene is structurally related to regulatory factors X1, X2, X3, and X5. It has been shown to interact with itself as well as with regulatory factors X2 and X3, but it does not interact with regulatory factor X…
CHMP4B	1561	chr20:32400361-32400980	619	0.00;4.37;10.12	19.80;16.65;15.88	-1.85	7.16633e-05	0.00224629	chr20	32399109	32442173	+	NM_176812	charged multivesicular body protein 4b	NP_789782	128866	This gene encodes a member of the chromatin-modifying protein/charged multivesicular body protein (CHMP) protein family. The protein is part of the endosomal sorting complex required for transport (ESCRT) complex III (ESCRT-III), which functions in the sorting of endocytosed cell-surface receptors into multivesicular endosomes. The ESCRT machinery also functions in the final abscisson stage of cy…
VPS25	-1623	chr17:40923641-40924020	379	3.17;1.94;2.17	9.90;12.95;3.53	-1.86	4.77825e-05	0.00184412	chr17	40925453	40931618	+	NM_032353	vacuolar protein-sorting-associated protein 25	NP_115729	84313	This gene encodes a protein that is a subunit of the endosomal sorting complex required for transport II (ESCRT-II). This protein complex functions in sorting of ubiquitinated membrane proteins during endocytosis. A pseudogene of this gene is present on chromosome 1. [provided by RefSeq, Jul 2013]. Publication Note: This RefSeq record includes a subset of the publications that are available for t…
SF3B6	-146	chr2:24298961-24299960	999	6.35;2.43;3.62	18.38;5.55;21.18	-1.86	6.25931e-08	1.82085e-05	chr2	24299314	24290453	-	NM_016047	splicing factor 3B subunit 6	NP_057131	51639	This gene encodes a 14 kDa protein subunit of the splicing factor 3b complex. Splicing factor 3b associates with both the U2 and U11/U12 small nuclear ribonucleoprotein complexes (U2 snRNP) of spliceosomes. This 14 kDa protein interacts directly with subunit 1 of the splicing factor 3b complex. This 14 kDa protein also interacts directly with the adenosine that carries out the first transesterifi…
PAPOLA	1589	chr14:96970581-96971000	419	3.17;2.91;0.36	5.19;12.95;5.29	-1.86	6.24201e-05	0.00207028	chr14	96969201	97033453	+	NM_001293628	poly(A) polymerase alpha isoform 5	NP_001280557	10914	The protein encoded by this gene belongs to the poly(A) polymerase family. It is required for the addition of adenosine residues for the creation of the 3'-poly(A) tail of mRNAs. Alternatively spliced transcript variants encoding different isoforms have been found for this gene. [provided by RefSeq, Oct 2011].
YDJC	1460	chr22:21982401-21983360	959	22.22;5.34;6.87	23.10;40.71;61.77	-1.87	1.77122e-06	0.000187496	chr22	21984340	21982377	-	NM_001017964	UPF0249 protein ydjC homolog	NP_001017964	150223
SCFD2	-418	chr4:54232341-54232980	639	3.17;2.91;3.25	14.14;14.80;5.29	-1.87	2.7505e-05	0.00126645	chr4	54232242	53739150	-	NM_152540	sec1 family domain-containing protein 2	NP_689753	152579
CHRAC1	204	chr8:141521421-141521780	359	3.17;0.49;0.00	6.13;3.70;3.53	-1.87	5.63941e-06	0.000422442	chr8	141521396	141527252	+	NM_017444	chromatin accessibility complex protein 1	NP_059140	54108	CHRAC1 is a histone-fold protein that interacts with other histone-fold proteins to bind DNA in a sequence-independent manner. These histone-fold protein dimers combine within larger enzymatic complexes for DNA transcription, replication, and packaging.[supplied by OMIM, Apr 2004].
ABI3	-408	chr17:47286961-47287400	439	6.35;1.94;1.08	7.07;16.65;10.59	-1.87	5.78646e-07	8.20855e-05	chr17	47287588	47300587	+	NM_016428	ABI gene family member 3 isoform 1	NP_057512	51225	This gene encodes a member of an adaptor protein family. Members of this family encode proteins containing a homeobox homology domain, proline rich region and Src-homology 3 (SH3) domain, and are components of the Abi/WAVE complex which regulates actin polymerization. The encoded protein inhibits ectopic metastasis of tumor cells as well as cell migration. This may be accomplished through interac…
SHANK3	1381	chr22:51114141-51114760	619	9.52;3.40;7.59	29.23;22.21;24.71	-1.89	2.49485e-12	2.29475e-08	chr22	51113069	51171640	+	NM_033517	SH3 and multiple ankyrin repeat domains protein 3	NP_277052	85358	This gene is a member of the Shank gene family. Shank proteins are multidomain scaffold proteins of the postsynaptic density that connect neurotransmitter receptors, ion channels, and other membrane proteins to the actin cytoskeleton and G-protein-coupled signaling pathways. Shank proteins also play a role in synapse formation and dendritic spine maturation. Mutations in this gene are a cause of …
PRSS21	137	chr16:2866821-2867780	959	9.52;4.37;8.68	18.38;35.16;30.00	-1.89	5.35705e-07	7.72177e-05	chr16	2867163	2871723	+	NM_144957	testisin isoform 3 preproprotein	NP_659206	10942	This gene encodes a cell-surface anchored serine protease, which is a member of the trypsin family of serine proteases. The encoded protein is predicted to be active on peptide linkages involving the carboxyl group of lysine or arginine. The encoded protein localizes to the cytoplasm and the plasma membrane of premeiotic testicular germ cells and may be involved in progression of testicular tumor…
NADK	-1822	chr1:1713081-1713580	499	6.35;0.49;0.00	8.96;9.25;7.06	-1.89	3.98831e-05	0.00160847	chr1	1711508	1682670	-	NM_001198994	NAD kinase isoform 2	NP_001185923	65220	NADK catalyzes the transfer of a phosphate group from ATP to NAD to generate NADP, which in its reduced form acts as an electron donor for biosynthetic reactions (Lerner et al., 2001 [PubMed 11594753]).[supplied by OMIM, Mar 2008].
ZAN	882	chr7:100331881-100332380	499	3.17;3.40;3.98	17.91;7.40;14.12	-1.9	6.25013e-06	0.000456225	chr7	100331248	100395419	+	NM_173059	zonadhesin isoform 6 precursor	NP_775082	7455	This gene encodes a protein that functions in the species specificity of sperm adhesion to the egg zona pellucida. The encoded protein is located in the acrosome and may be involved in signaling or gamete recognition. Alternative splicing of this gene results in multiple transcript variants. [provided by RefSeq, Mar 2014].
FAM129A	-642	chr1:184944001-184944720	719	3.17;8.26;6.15	19.80;33.31;12.35	-1.9	9.77276e-07	0.000121541	chr1	184943718	184760158	-	NM_052966	protein Niban	NP_443198	116496
ZNF48	-652	chr16:30405461-30406100	639	3.17;1.46;1.08	7.07;5.55;8.82	-1.91	3.83807e-05	0.00156716	chr16	30406432	30411429	+	NM_001214909	zinc finger protein 48 isoform 1	NP_001201838	197407
SLC10A4	651	chr4:48485761-48486260	499	6.35;2.43;1.81	12.73;12.95;14.12	-1.91	1.07743e-08	6.05409e-06	chr4	48485359	48491541	+	NM_152679	sodium/bile acid cotransporter 4	NP_689892	201780
POLR2J2	1326	chr7:102310381-102311320	939	6.35;2.91;2.89	15.08;12.95;17.65	-1.91	3.38622e-09	2.91455e-06	chr7	102312176	102277194	-	NM_032959	DNA-directed RNA polymerase II subunit RPB11-b1	NP_116581	246721	This gene is a member of the RNA polymerase II subunit 11 gene family, which includes three genes in a cluster on chromosome 7q22.1 and a pseudogene on chromosome 7p13. The founding member of this family, DNA directed RNA polymerase II polypeptide J, has been shown to encode a subunit of RNA polymerase II, the polymerase responsible for synthesizing messenger RNA in eukaryotes. This locus produce…
MRPL52	829	chr14:23299601-23300240	639	3.17;0.00;0.00	4.71;3.70;3.53	-1.91	1.31957e-05	0.000759267	chr14	23299091	23304246	+	NM_180982	39S ribosomal protein L52, mitochondrial isoform c	NP_851313	122704	Mammalian mitochondrial ribosomal proteins are encoded by nuclear genes and help in protein synthesis within the mitochondrion. Mitochondrial ribosomes (mitoribosomes) consist of a small 28S subunit and a large 39S subunit. They have an estimated 75% protein to rRNA composition compared to prokaryotic ribosomes, where this ratio is reversed. Another difference between mammalian mitoribosomes and …
LIG1	1210	chr19:48672461-48672840	379	6.35;0.49;0.72	10.37;9.25;8.82	-1.91	1.9059e-06	0.000199074	chr19	48673860	48618701	-	NM_001289064	DNA ligase 1 isoform 3	NP_001275993	3978	This gene encodes a member of the ATP-dependent DNA ligase protein family. The encoded protein functions in DNA replication, recombination, and the base excision repair process. Mutations in this gene that lead to DNA ligase I deficiency result in immunodeficiency and increased sensitivity to DNA-damaging agents. Disruption of this gene may also be associated with a variety of cancers. Alternativ…
CTAGE4	702	chr7:143965541-143965840	299	3.17;1.46;0.36	6.13;7.40;5.29	-1.91	2.98926e-05	0.00132579	chr7	143966392	143963766	-	NM_198495	cTAGE family member 4	NP_940897	100128553
COMTD1	1880	chr10:76993701-76994080	379	3.17;1.46;0.36	9.90;1.85;7.06	-1.91	1.1394e-05	0.000686761	chr10	76995770	76993728	-	NM_144589	catechol O-methyltransferase domain-containing protein 1	NP_653190	118881
RDM1	-320	chr17:34257921-34258280	359	3.17;0.00;0.36	4.24;7.40;1.76	-1.92	5.05081e-05	0.00189942	chr17	34257780	34245084	-	NM_001163120	RAD52 motif-containing protein 1 isoform 3	NP_001156592	201299	This gene encodes a protein involved in the cellular response to cisplatin, a drug commonly used in chemotherapy. The protein encoded by this gene contains two motifs: a motif found in RAD52, a protein that functions in DNA double-strand breaks and homologous recombination, and an RNA recognition motif (RRM) that is not found in RAD52. The RAD52 motif region in RAD52 is important for protein func…
CTSH	-600	chr15:79237881-79238160	279	3.17;0.49;0.36	2.36;11.10;1.76	-1.92	4.43183e-05	0.00173581	chr15	79237420	79214091	-	NM_004390	pro-cathepsin H preproprotein	NP_004381	1512	The protein encoded by this gene is a lysosomal cysteine proteinase important in the overall degradation of lysosomal proteins. It is composed of a dimer of disulfide-linked heavy and light chains, both produced from a single protein precursor. The encoded protein, which belongs to the peptidase C1 protein family, can act both as an aminopeptidase and as an endopeptidase. Increased expression of …
PITRM1	-97	chr10:3214661-3215600	939	9.52;13.60;7.59	39.13;37.01;40.59	-1.93	5.17675e-12	3.48982e-08	chr10	3215033	3179919	-	NM_001242309	presequence protease, mitochondrial isoform 3 precursor	NP_001229238	10531
H2AFB3	454	chrX:154113461-154114080	619	22.22;12.63;7.96	57.51;62.91;42.36	-1.93	1.59695e-08	7.57098e-06	chrX	154113316	154113833	+	NM_080720	histone H2A-Bbd type 2/3	NP_542451	83740	Histones are basic nuclear proteins that are responsible for the nucleosome structure of the chromosomal fiber in eukaryotes. Nucleosomes consist of approximately 146 bp of DNA wrapped around a histone octamer composed of pairs of each of the four core histones (H2A, H2B, H3, and H4). The chromatin fiber is further compacted through the interaction of a linker histone, H1, with the DNA between th…
H2AFB1	454	chrX:154113461-154114080	619	22.22;12.63;7.96	57.51;62.91;42.36	-1.93	1.59695e-08	7.57098e-06	chrX	154113316	154113833	+	NM_001017990	histone H2A-Bbd type 1	NP_001017990	474382	Histones are basic nuclear proteins that are responsible for the nucleosome structure of the chromosomal fiber in eukaryotes. Nucleosomes consist of approximately 146 bp of DNA wrapped around a histone octamer composed of pairs of each of the four core histones (H2A, H2B, H3, and H4). The chromatin fiber is further compacted through the interaction of a linker histone, H1, with the DNA between th…
LBX2	1405	chr2:74724961-74725600	639	6.35;3.89;2.89	8.96;20.35;21.18	-1.94	5.93783e-07	8.38384e-05	chr2	74726685	74724643	-	NM_001282430	transcription factor LBX2 isoform 1	NP_001269359	85474
CORO1C	559	chr12:109123741-109124380	639	3.17;2.91;1.08	7.54;11.10;8.82	-1.94	2.81836e-05	0.00128829	chr12	109124619	109038884	-	NM_001276471	coronin-1C isoform b	NP_001263400	23603	This gene encodes a member of the WD repeat protein family. WD repeats are minimally conserved regions of approximately 40 amino acids typically bracketed by gly-his and trp-asp (GH-WD), which may facilitate formation of heterotrimeric or multiprotein complexes. Members of this family are involved in a variety of cellular processes, including cell cycle progression, signal transduction, apoptosis…
AMH	-1382	chr19:2247321-2248140	819	3.17;6.31;7.96	16.97;12.95;37.06	-1.94	9.91686e-07	0.000122786	chr19	2249112	2252072	+	NM_000479	muellerian-inhibiting factor precursor	NP_000470	268	Anti-Mullerian hormone is a member of the transforming growth factor-beta gene family which mediates male sexual differentiation. Anti-Mullerian hormone causes the regression of Mullerian ducts which would otherwise differentiate into the uterus and fallopian tubes. Some mutations in the anti-Mullerian hormone result in persistent Mullerian duct syndrome. [provided by RefSeq, Jul 2008]. Publicati…
ZNF718	-837	chr4:55501-56560	1059	3.17;9.71;6.15	28.28;24.06;21.18	-1.95	1.41977e-11	6.23866e-08	chr4	56867	157949	+	NM_001289931	zinc finger protein 718 isoform b	NP_001276860	255403
SLX1B	-1183	chr16:30203741-30204220	479	3.17;0.00;0.36	4.71;3.70;5.29	-1.95	2.99263e-05	0.00132579	chr16	30205163	30208887	+	NM_178044	structure-specific endonuclease subunit SLX1 isoform 2	NP_835145	79008	This gene encodes a protein that is an important regulator of genome stability. The protein represents the catalytic subunit of the SLX1-SLX4 structure-specific endonuclease, which can resolve DNA secondary structures that are formed during repair and recombination processes. Two identical copies of this gene are located on the p arm of chromosome 16 due to a segmental duplication; this record re…
SLX1B	-1181	chr16:29464401-29464880	479	3.17;0.00;0.36	4.71;3.70;5.29	-1.95	2.99263e-05	0.00132579	chr16	29465821	29469545	+	NM_178044	structure-specific endonuclease subunit SLX1 isoform 2	NP_835145	79008	This gene encodes a protein that is an important regulator of genome stability. The protein represents the catalytic subunit of the SLX1-SLX4 structure-specific endonuclease, which can resolve DNA secondary structures that are formed during repair and recombination processes. Two identical copies of this gene are located on the p arm of chromosome 16 due to a segmental duplication; this record re…
SLX1A	-1183	chr16:30203741-30204220	479	3.17;0.00;0.36	4.71;3.70;5.29	-1.95	2.99263e-05	0.00132579	chr16	30205163	30208887	+	NM_001015000	structure-specific endonuclease subunit SLX1 isoform 2	NP_001015000	548593	This gene encodes a protein that is an important regulator of genome stability. The protein represents the catalytic subunit of the SLX1-SLX4 structure-specific endonuclease, which can resolve DNA secondary structures that are formed during repair and recombination processes. Two identical copies of this gene are located on the p arm of chromosome 16 due to a segmental duplication; this record re…
SLX1A	-1181	chr16:29464401-29464880	479	3.17;0.00;0.36	4.71;3.70;5.29	-1.95	2.99263e-05	0.00132579	chr16	29465821	29469545	+	NM_001015000	structure-specific endonuclease subunit SLX1 isoform 2	NP_001015000	548593	This gene encodes a protein that is an important regulator of genome stability. The protein represents the catalytic subunit of the SLX1-SLX4 structure-specific endonuclease, which can resolve DNA secondary structures that are formed during repair and recombination processes. Two identical copies of this gene are located on the p arm of chromosome 16 due to a segmental duplication; this record re…
SLC2A11	-1219	chr22:24197301-24198040	739	3.17;1.46;5.42	8.01;20.35;10.59	-1.95	5.41875e-05	0.0019708	chr22	24198889	24228299	+	NM_001024938	solute carrier family 2, facilitated glucose transporter member 11 isoform c	NP_001020109	66035	This gene belongs to a family of proteins that mediate the transport of sugars across the cell membrane. The encoded protein transports glucose and fructose. Alternative splicing results in multiple transcript variants. [provided by RefSeq, Sep 2013].
RSPH9	254	chr6:43612721-43613320	599	6.35;2.91;1.81	12.26;9.25;21.18	-1.95	9.05548e-08	2.27299e-05	chr6	43612766	43638748	+	NM_001193341	radial spoke head protein 9 homolog isoform 2	NP_001180270	221421	This gene encodes a protein thought to be a component of the radial spoke head in motile cilia and flagella. Mutations in this gene are associated with primary ciliary dyskinesia 12. Alternative splicing results in multiple transcript variants.[provided by RefSeq, Jul 2010].
UBQLN4	766	chr1:156022381-156023120	739	3.17;3.40;3.98	12.26;12.95;15.88	-1.96	2.63872e-06	0.000249864	chr1	156023516	156005091	-	NM_020131	ubiquilin-4	NP_064516	56893
KCNJ10	111	chr1:160039741-160040140	399	3.17;0.49;0.36	4.71;7.40;3.53	-1.96	5.31013e-05	0.00193952	chr1	160040051	160007256	-	NM_002241	ATP-sensitive inward rectifier potassium channel 10	NP_002232	3766	This gene encodes a member of the inward rectifier-type potassium channel family, characterized by having a greater tendency to allow potassium to flow into, rather than out of, a cell. The encoded protein may form a heterodimer with another potassium channel protein and may be responsible for the potassium buffering action of glial cells in the brain. Mutations in this gene have been associated …
HIST2H4B	1870	chr1:149805641-149806540	899	3.17;4.86;2.17	7.07;16.65;15.88	-1.96	1.80014e-05	0.000957158	chr1	149804220	149804616	+	NM_001034077	histone H4	NP_001029249	554313	Histones are basic nuclear proteins that are responsible for the nucleosome structure of the chromosomal fiber in eukaryotes. This structure consists of approximately 146 bp of DNA wrapped around a nucleosome, an octamer composed of pairs of each of the four core histones (H2A, H2B, H3, and H4). The chromatin fiber is further compacted through the interaction of a linker histone, H1, with the DNA…
HIST2H4A	1870	chr1:149805641-149806540	899	3.17;4.86;2.17	7.07;16.65;15.88	-1.96	1.80014e-05	0.000957158	chr1	149804220	149804616	+	NM_003548	histone H4	NP_003539	8370	Histones are basic nuclear proteins that are responsible for the nucleosome structure of the chromosomal fiber in eukaryotes. This structure consists of approximately 146 bp of DNA wrapped around a nucleosome, an octamer composed of pairs of each of the four core histones (H2A, H2B, H3, and H4). The chromatin fiber is further compacted through the interaction of a linker histone, H1, with the DNA…
FKTN	620	chr9:108320601-108321460	859	3.17;3.89;1.81	10.84;12.95;10.59	-1.96	1.81417e-06	0.000191427	chr9	108320410	108403399	+	NM_001198963	fukutin isoform b	NP_001185892	2218	The protein encoded by this gene is a putative transmembrane protein that is localized to the cis-Golgi compartment, where it may be involved in the glycosylation of alpha-dystroglycan in skeletal muscle. The encoded protein is thought to be a glycosyltransferase and could play a role in brain development. Defects in this gene are a cause of Fukuyama-type congenital muscular dystrophy (FCMD), Wal…
ARL17A	-1887	chr17:44440701-44441400	699	6.35;3.89;5.06	16.50;18.50;24.71	-1.96	1.64704e-08	7.70529e-06	chr17	44439163	44376499	-	NM_016632	ADP-ribosylation factor-like 17-like isoform b	NP_057716	51326
S100A5	-1229	chr1:153514981-153515960	979	0.00;4.37;7.23	18.38;11.10;15.88	-1.97	4.93958e-06	0.000391014	chr1	153514241	153509622	-	NM_002962	protein S100-A5	NP_002953	6276	The protein encoded by this gene is a member of the S100 family of proteins containing 2 EF-hand calcium-binding motifs. S100 proteins are localized in the cytoplasm and/or nucleus of a wide range of cells, and involved in the regulation of a number of cellular processes such as cell cycle progression and differentiation. S100 genes include at least 13 members which are located as a cluster on ch…
KLHL26	-1007	chr19:18746641-18747020	379	6.35;0.00;0.00	14.14;1.85;8.82	-1.97	3.17608e-05	0.00139406	chr19	18747837	18781302	+	NM_018316	kelch-like protein 26	NP_060786	55295
GPNMB	-1585	chr7:23284541-23284920	379	3.17;0.49;0.00	3.30;9.25;1.76	-1.97	2.25387e-05	0.00112879	chr7	23286315	23314729	+	NM_002510	transmembrane glycoprotein NMB isoform b precursor	NP_002501	10457	The protein encoded by this gene is a type I transmembrane glycoprotein which shows homology to the pMEL17 precursor, a melanocyte-specific protein. GPNMB shows expression in the lowly metastatic human melanoma cell lines and xenografts but does not show expression in the highly metastatic cell lines. GPNMB may be involved in growth delay and reduction of metastatic potential. Two transcript vari…
TDRD6	-91	chr6:46655101-46655940	839	0.00;9.23;8.68	22.16;22.21;26.47	-1.98	7.12867e-06	0.000504837	chr6	46655611	46672056	+	NM_001168359	tudor domain-containing protein 6 isoform 2	NP_001161831	221400
SIX4	1472	chr14:61189261-61189500	239	3.17;0.00;0.00	1.89;1.85;8.82	-1.98	2.26544e-05	0.00112879	chr14	61190852	61176255	-	NM_017420	homeobox protein SIX4	NP_059116	51804	This gene encodes a member of the homeobox family, subfamily SIX. The drosophila homolog is a nuclear homeoprotein required for eye development. Studies in mouse show that this gene product functions as a transcription factor, and may have a role in the differentiation or maturation of neuronal cells. [provided by RefSeq, May 2010]. Sequence Note: This RefSeq record was created from transcript an…
GLS2	298	chr12:56881641-56882160	519	3.17;2.43;4.34	10.37;11.10;17.65	-1.98	2.48858e-05	0.00116724	chr12	56882198	56864727	-	NM_013267	glutaminase liver isoform, mitochondrial isoform 1 precursor	NP_037399	27165	The protein encoded by this gene is a mitochondrial phosphate-activated glutaminase that catalyzes the hydrolysis of glutamine to stoichiometric amounts of glutamate and ammonia. Originally thought to be liver-specific, this protein has been found in other tissues as well. Alternative splicing results in multiple transcript variants that encode different isoforms. [provided by RefSeq, Jul 2013].
ZNF665	729	chr19:53695501-53696280	779	3.17;3.89;2.17	9.43;16.65;10.59	-1.99	1.05249e-05	0.000648679	chr19	53696619	53666551	-	NM_024733	zinc finger protein 665	NP_079009	79788
SAMD4B	-1627	chr19:39831241-39831720	479	3.17;2.43;5.79	11.31;9.25;24.71	-1.99	9.20905e-06	0.000591372	chr19	39833107	39875537	+	NM_018028	protein Smaug homolog 2	NP_060498	55095
PCDHA12	1474	chr5:140255921-140256800	879	6.35;3.40;3.25	10.37;18.50;22.94	-1.99	4.52718e-07	6.89919e-05	chr5	140254886	140391929	+	NM_018903	protocadherin alpha-12 isoform 1 precursor	NP_061726	56137	This gene is a member of the protocadherin alpha gene cluster, one of three related gene clusters tandemly linked on chromosome five that demonstrate an unusual genomic organization similar to that of B-cell and T-cell receptor gene clusters. The alpha gene cluster is composed of 15 cadherin superfamily genes related to the mouse CNR genes and consists of 13 highly similar and 2 more distantly re…
MINK1	-1534	chr17:4734741-4735460	719	3.17;5.34;7.23	19.33;18.50;24.71	-1.99	2.46754e-08	1.00418e-05	chr17	4736634	4801356	+	NM_015716	misshapen-like kinase 1 isoform 1	NP_056531	50488	This gene encodes a serine/threonine kinase belonging to the germinal center kinase (GCK) family. The protein is structurally similar to the kinases that are related to NIK and may belong to a distinct subfamily of NIK-related kinases within the GCK family. Studies of the mouse homolog indicate an up-regulation of expression in the course of postnatal mouse cerebral development and activation of …
KCNK7	-83	chr11:65363121-65363980	859	3.17;4.37;8.68	17.44;24.06;22.94	-1.99	2.3255e-07	4.30495e-05	chr11	65363467	65360325	-	NM_033347	potassium channel subfamily K member 7 isoform A precursor	NP_203133	10089	This gene encodes a member of the superfamily of potassium channel proteins containing two pore-forming P domains. The product of this gene has not been shown to be a functional channel; however, it may require other non-pore-forming proteins for activity. Multiple transcript variants encoding different isoforms have been found for this gene. [provided by RefSeq, Jul 2008].
CYP27C1	1623	chr2:127961441-127962000	559	3.17;4.86;0.36	9.90;12.95;10.59	-1.99	1.61065e-06	0.000174134	chr2	127963343	127941411	-	NM_001001665	cytochrome P450 27C1	NP_001001665	339761	This gene encodes a member of the cytochrome P450 superfamily of enzymes. The cytochrome P450 proteins are monooxygenases which catalyze many reactions involved in drug metabolism and synthesis of cholesterol, steroids and other lipids. [provided by RefSeq, Jul 2008]. Sequence Note: This RefSeq record was created from transcript and genomic sequence data because transcript sequence consistent wit…
WDHD1	1709	chr14:55491801-55492420	619	3.17;0.97;2.53	4.71;16.65;5.29	-2	4.26254e-05	0.00169601	chr14	55493819	55405655	-	NM_007086	WD repeat and HMG-box DNA-binding protein 1 isoform 1	NP_009017	11169	The protein encoded by this gene contains multiple N-terminal WD40 domains and a C-terminal high mobility group (HMG) box. WD40 domains are found in a variety of eukaryotic proteins and may function as adaptor/regulatory modules in signal transduction, pre-mRNA processing and cytoskeleton assembly. HMG boxes are found in many eukaryotic proteins involved in chromatin assembly, transcription and r…
NINJ2	-1373	chr12:774101-774460	359	3.17;0.97;0.00	2.36;1.85;12.35	-2	1.35944e-05	0.000777046	chr12	772907	673461	-	NM_016533	ninjurin-2 isoform 1	NP_057617	4815	The protein encoded by this gene belongs to the ninjurin (for nerve injury induced) family. It is a cell surface adhesion protein that is upregulated in Schwann cells surrounding the distal segment of injured nerve, and promotes neurite outgrowth, thus may have a role in nerve regeneration after nerve injury. [provided by RefSeq, Oct 2011].
LOC79999	-1915	chr17:18994201-18995020	819	12.70;16.51;6.15	16.03;40.71;84.72	-2	4.08293e-07	6.45448e-05	chr17	18996525	19000876	+	NM_001291904	uncharacterized protein ENSP00000382033	NP_001278833	79999
LOC388436	-1915	chr17:18994201-18995020	819	12.70;16.51;6.15	16.03;40.71;84.72	-2	4.08293e-07	6.45448e-05	chr17	18996525	19000876	+	NM_001291905	uncharacterized protein ENSP00000382042	NP_001278834	388436
NAP1L4	-1123	chr11:3014381-3015080	699	3.17;1.46;3.25	13.67;7.40;10.59	-2.01	3.16609e-07	5.40048e-05	chr11	3013607	2965659	-	NM_005969	nucleosome assembly protein 1-like 4	NP_005960	4676	This gene encodes a member of the nucleosome assembly protein (NAP) family which can interact with both core and linker histones. It can shuttle between the cytoplasm and nucleus, suggesting a role as a histone chaperone. This gene is one of several located near the imprinted gene domain of 11p15.5, an important tumor-suppressor gene region. Alterations in this region have been associated with th…
MAGEB2	-404	chrX:30233081-30233460	379	3.17;1.46;1.81	6.13;7.40;12.35	-2.01	7.40386e-05	0.00230484	chrX	30233674	30238206	+	NM_002364	melanoma-associated antigen B2	NP_002355	4113	This gene is a member of the MAGEB gene family. The members of this family have their entire coding sequences located in the last exon, and the encoded proteins show 50 to 68% sequence identity to each other. The promoters and first exons of the MAGEB genes show considerable variability, suggesting that the existence of this gene family enables the same function to be expressed under different tr…
ATP6V1C1	233	chr8:104033341-104033620	279	3.17;0.49;0.00	3.77;7.40;3.53	-2.01	6.33077e-05	0.00209588	chr8	104033247	104085285	+	NM_001695	V-type proton ATPase subunit C 1	NP_001686	528	This gene encodes a component of vacuolar ATPase (V-ATPase), a multisubunit enzyme that mediates acidification of intracellular compartments of eukaryotic cells. V-ATPase dependent acidification is necessary for such intracellular processes as protein sorting, zymogen activation, receptor-mediated endocytosis, and synaptic vesicle proton gradient generation. V-ATPase is composed of a cytosolic V1…
FAM219A	918	chr9:34457461-34457840	379	3.17;0.00;0.00	3.77;5.55;3.53	-2.02	3.24339e-05	0.00139448	chr9	34458568	34398181	-	NM_147202	protein FAM219A isoform 4	NP_671735	203259	The protein encoded by this gene has homologs that have been identified in mouse, macaque, etc organisms. Multiple alternatively spliced transcript variants that encode different protein isoforms have been described for this gene. [provided by RefSeq, Dec 2010].
DSEL	-53	chr18:65183721-65184320	599	3.17;0.49;3.25	6.60;5.55;15.88	-2.02	4.56782e-05	0.00178021	chr18	65183967	65173818	-	NM_032160	dermatan-sulfate epimerase-like protein precursor	NP_115536	92126
ATP9B	-1006	chr18:76828121-76828660	539	3.17;1.46;1.45	8.49;7.40;8.82	-2.02	8.36101e-06	0.000568623	chr18	76829396	77138282	+	NM_198531	probable phospholipid-transporting ATPase IIB	NP_940933	374868
LCK	1449	chr1:32740601-32741720	1119	12.70;9.23;10.49	33.94;61.06;37.06	-2.03	3.0661e-07	5.27302e-05	chr1	32739711	32751768	+	NM_001042771	tyrosine-protein kinase Lck	NP_001036236	3932	This gene is a member of the Src family of protein tyrosine kinases (PTKs). The encoded protein is a key signaling molecule in the selection and maturation of developing T-cells. It contains N-terminal sites for myristylation and palmitylation, a PTK domain, and SH2 and SH3 domains which are involved in mediating protein-protein interactions with phosphotyrosine-containing and proline-rich motifs…
KIAA0100	647	chr17:26971301-26971760	459	6.35;0.97;0.72	10.84;16.65;5.29	-2.03	7.7357e-08	2.0813e-05	chr17	26972177	26941457	-	NM_014680	UPF0378 protein KIAA0100 precursor	NP_055495	9703
DEFA1B	334	chr8:6856101-6856680	579	3.17;1.94;1.45	7.07;5.55;14.12	-2.03	1.61052e-05	0.000877943	chr8	6856724	6854287	-	NM_001302265	neutrophil defensin 1 isoform 1 preproprotein	NP_001289194	728358	Defensins are a family of antimicrobial and cytotoxic peptides thought to be involved in host defense. They are abundant in the granules of neutrophils and also found in the epithelia of mucosal surfaces such as those of the intestine, respiratory tract, urinary tract, and vagina. Members of the defensin family are highly similar in protein sequence and distinguished by a conserved cysteine motif…
DEFA1	334	chr8:6856101-6856680	579	3.17;1.94;1.45	7.07;5.55;14.12	-2.03	1.61052e-05	0.000877943	chr8	6856724	6854287	-	NM_004084	neutrophil defensin 1 preproprotein	NP_004075	1667	Defensins are a family of antimicrobial and cytotoxic peptides thought to be involved in host defense. They are abundant in the granules of neutrophils and also found in the epithelia of mucosal surfaces such as those of the intestine, respiratory tract, urinary tract, and vagina. Members of the defensin family are highly similar in protein sequence and distinguished by a conserved cysteine motif…
ALDH3B2	642	chr11:67441021-67441900	879	3.17;10.20;7.96	10.84;51.81;24.71	-2.03	2.17704e-07	4.11147e-05	chr11	67442102	67429632	-	NM_000695	aldehyde dehydrogenase family 3 member B2	NP_000686	222	This gene encodes a member of the aldehyde dehydrogenase family, a group of isozymes that may play a major role in the detoxification of aldehydes generated by alcohol metabolism and lipid peroxidation. The gene of this particular family member is over 10 kb in length. The expression of these transcripts is restricted to the salivary gland among the human tissues examined. Alternate transcription…
ZCCHC14	720	chr16:87524361-87525120	759	19.05;10.20;10.85	37.71;46.26;81.19	-2.04	5.89438e-07	8.3442e-05	chr16	87525460	87439851	-	NM_015144	zinc finger CCHC domain-containing protein 14	NP_055959	23174
MLST8	-677	chr16:2254301-2254700	399	0.00;5.83;2.89	12.26;14.80;8.82	-2.04	1.9111e-05	0.000997798	chr16	2255177	2259418	+	NM_022372	target of rapamycin complex subunit LST8 isoform a	NP_071767	64223
MAGEF1	-734	chr3:184430321-184430820	499	3.17;3.40;2.89	13.67;14.80;10.59	-2.04	1.08339e-07	2.5743e-05	chr3	184429836	184428154	-	NM_022149	melanoma-associated antigen F1	NP_071432	64110	This intronless gene encodes a member of the MAGE superfamily. It is ubiquitously expressed in normal tissues and in tumor cells. This gene includes a microsatellite repeat in the coding region. [provided by RefSeq, Jul 2008].
HOXD4	668	chr2:177016501-177017060	559	6.35;0.49;3.62	10.37;18.50;14.12	-2.04	2.6449e-07	4.72868e-05	chr2	177016112	177017949	+	NM_014621	homeobox protein Hox-D4	NP_055436	3233	This gene belongs to the homeobox family of genes. The homeobox genes encode a highly conserved family of transcription factors that play an important role in morphogenesis in all multicellular organisms. Mammals possess four similar homeobox gene clusters, HOXA, HOXB, HOXC and HOXD, located on different chromosomes, consisting of 9 to 11 genes arranged in tandem. This gene is one of several home…
ANPEP	362	chr15:90357521-90357900	379	3.17;0.97;0.36	6.13;1.85;10.59	-2.04	9.66118e-06	0.000612418	chr15	90358072	90328125	-	NM_001150	aminopeptidase N precursor	NP_001141	290	Aminopeptidase N is located in the small-intestinal and renal microvillar membrane, and also in other plasma membranes. In the small intestine aminopeptidase N plays a role in the final digestion of peptides generated from hydrolysis of proteins by gastric and pancreatic proteases. Its function in proximal tubular epithelial cells and other cell types is less clear. The large extracellular carbox…
PLAGL1	671	chr6:144328681-144329060	379	3.17;0.00;0.00	2.36;3.70;7.06	-2.05	6.54715e-05	0.00214639	chr6	144329541	144261436	-	NM_006718	zinc finger protein PLAGL1 isoform 2	NP_006709	5325	This gene encodes a C2H2 zinc finger protein with transactivation and DNA-binding activities. It has been shown to have anti-proliferative properties, and thus thought to function as a tumor suppressor. In addition, overexpression of this gene during fetal development is believed to underlie the rare disorder, transient neonatal diabetes mellitus (TNDM). This gene is imprinted, with preferential …
CNOT6	1714	chr5:179922841-179923420	579	3.17;0.97;3.25	7.07;14.80;8.82	-2.05	5.97503e-05	0.001999	chr5	179921416	180005353	+	NM_015455	CCR4-NOT transcription complex subunit 6	NP_056270	57472	The protein encoded by this gene is a subunit of the CCR4-NOT core transcriptional regulation complex. The encoded protein has a 3'-5' RNase activity and prefers polyadenylated substates. [provided by RefSeq, Jul 2008]. Publication Note: This RefSeq record includes a subset of the publications that are available for this gene. Please see the Gene record to access additional publications. ##Eviden…
CCDC36	-462	chr3:49236261-49236680	419	6.35;0.00;1.81	7.07;5.55;21.18	-2.05	2.4878e-07	4.5434e-05	chr3	49236932	49295537	+	NM_001135197	coiled-coil domain-containing protein 36	NP_001128669	339834
THUMPD2	-1474	chr2:40007601-40008180	579	3.17;3.89;1.81	11.79;11.10;14.12	-2.06	3.44108e-07	5.73701e-05	chr2	40006416	39963199	-	NM_025264	THUMP domain-containing protein 2	NP_079540	80745
SHISA7	-90	chr19:55953901-55954740	839	3.17;6.80;2.89	24.98;12.95;15.88	-2.06	2.83086e-08	1.0938e-05	chr19	55954230	55940104	-	NM_001145176	protein shisa-7 precursor	NP_001138648	729956
KCNG2	523	chr18:77623861-77624520	659	3.17;3.40;4.70	7.54;12.95;26.47	-2.06	2.89227e-06	0.000269292	chr18	77623667	77659816	+	NM_012283	potassium voltage-gated channel subfamily G member 2	NP_036415	26251	Voltage-gated potassium (Kv) channels represent the most complex class of voltage-gated ion channels from both functional and structural standpoints. Their diverse functions include regulating neurotransmitter release, heart rate, insulin secretion, neuronal excitability, epithelial electrolyte transport, smooth muscle contraction, and cell volume. This gene encodes a member of the potassium chan…
HORMAD2	-772	chr22:30475381-30475980	599	6.35;0.00;0.72	3.77;20.35;5.29	-2.06	1.03734e-05	0.000641682	chr22	30476452	30573062	+	NM_152510	HORMA domain-containing protein 2	NP_689723	150280
ARL17A	-1902	chr17:44658721-44659260	539	3.17;1.94;1.45	7.54;9.25;10.59	-2.06	1.72354e-05	0.000927949	chr17	44657088	44594067	-	NM_016632	ADP-ribosylation factor-like 17-like isoform b	NP_057716	51326
PIWIL2	1	chr8:22132581-22133040	459	3.17;0.49;2.89	7.54;11.10;8.82	-2.07	2.8152e-05	0.00128701	chr8	22132809	22213584	+	NM_018068	piwi-like protein 2	NP_060538	55124	PIWIL2 belongs to the Argonaute family of proteins, which function in development and maintenance of germline stem cells (Sasaki et al., 2003 [PubMed 12906857]).[supplied by OMIM, Mar 2008].
PIWIL1	818	chr12:130823021-130823480	459	6.35;0.97;6.87	19.80;16.65;22.94	-2.07	2.02067e-10	3.95873e-07	chr12	130822432	130856877	+	NM_004764	piwi-like protein 1 isoform 1	NP_004755	9271	This gene encodes a member of the PIWI subfamily of Argonaute proteins, evolutionarily conserved proteins containing both PAZ and Piwi motifs that play important roles in stem cell self-renewal, RNA silencing, and translational regulation in diverse organisms. The encoded protein may play a role as an intrinsic regulator of the self-renewal capacity of germline and hematopoietic stem cells. Alter…
OR2A42	93	chr7:144014861-144015760	899	6.35;10.20;2.17	24.51;27.76;26.47	-2.07	2.70915e-10	4.94928e-07	chr7	144015217	144016150	+	NM_001001802	olfactory receptor 2A1/2A42	NP_001001802	402317	Olfactory receptors interact with odorant molecules in the nose, to initiate a neuronal response that triggers the perception of a smell. The olfactory receptor proteins are members of a large family of G-protein-coupled receptors (GPCR) arising from single coding-exon genes. Olfactory receptors share a 7-transmembrane domain structure with many neurotransmitter and hormone receptors and are resp…
OR2A1	93	chr7:144014861-144015760	899	6.35;10.20;2.17	24.51;27.76;26.47	-2.07	2.70915e-10	4.94928e-07	chr7	144015217	144016150	+	NM_001005287	olfactory receptor 2A1/2A42	NP_001005287	346528	Olfactory receptors interact with odorant molecules in the nose, to initiate a neuronal response that triggers the perception of a smell. The olfactory receptor proteins are members of a large family of G-protein-coupled receptors (GPCR) arising from single coding-exon genes. Olfactory receptors share a 7-transmembrane domain structure with many neurotransmitter and hormone receptors and are resp…
DIRAS1	820	chr19:2720421-2720720	299	3.17;0.00;0.00	2.36;7.40;3.53	-2.07	4.57137e-05	0.00178127	chr19	2721390	2714564	-	NM_145173	GTP-binding protein Di-Ras1	NP_660156	148252	DIRAS1 belongs to a distinct branch of the functionally diverse Ras (see HRAS; MIM 190020) superfamily of monomeric GTPases.[supplied by OMIM, Apr 2004]. ##Evidence-Data-START## Transcript exon combination :: BC030660.1, BG699685.1 [ECO:0000332] RNAseq introns :: single sample supports all introns ERS025082, ERS025083 [ECO:0000348] ##Evidence-Data-END##
ANKUB1	-560	chr3:149511021-149511320	299	3.17;0.00;1.45	6.60;9.25;3.53	-2.07	2.34877e-05	0.00112879	chr3	149510610	149478889	-	NM_001144960	protein ANKUB1	NP_001138432	389161
SHCBP1L	583	chr1:182921481-182922460	979	3.17;1.46;8.68	15.08;16.65;24.71	-2.08	2.41992e-06	0.000233299	chr1	182922553	182868999	-	NM_030933	SHC SH2 domain-binding protein 1-like protein	NP_112195	81626
KNG1	273	chr3:186435141-186435600	459	6.35;0.49;0.00	10.84;7.40;10.59	-2.08	8.3647e-07	0.000109871	chr3	186435097	186462199	+	NM_001166451	kininogen-1 isoform 3 precursor	NP_001159923	3827	This gene uses alternative splicing to generate two different proteins- high molecular weight kininogen (HMWK) and low molecular weight kininogen (LMWK). HMWK is essential for blood coagulation and assembly of the kallikrein-kinin system. Also, bradykinin, a peptide causing numerous physiological effects, is released from HMWK. Bradykinin also functions as an antimicrobial peptide with antibacter…
ZNF454	-123	chr5:178367761-178368380	619	6.35;3.40;1.45	16.97;18.50;12.35	-2.09	3.77433e-10	6.25419e-07	chr5	178368193	178393218	+	NM_182594	zinc finger protein 454	NP_872400	285676
TSSK3	219	chr1:32827881-32828280	399	3.17;0.00;0.36	4.24;5.55;5.29	-2.09	2.99506e-05	0.0013266	chr1	32827861	32829924	+	NM_052841	testis-specific serine/threonine-protein kinase 3	NP_443073	81629	This gene encodes a kinase expressed exclusively in the testis that is thought to play a role in either germ cell differentiation or mature sperm function. [provided by RefSeq, Jul 2008]. ##Evidence-Data-START## Transcript exon combination :: BC035354.1, AF296450.1 [ECO:0000332] RNAseq introns :: single sample supports all introns ERS025087, ERS025093 [ECO:0000348] ##Evidence-Data-END##
SYCP2	-791	chr20:58507441-58508560	1119	12.70;19.91;15.91	45.25;64.77;97.07	-2.09	5.53058e-07	7.89613e-05	chr20	58507209	58438617	-	NM_014258	synaptonemal complex protein 2	NP_055073	10388	The synaptonemal complex is a proteinaceous structure that links homologous chromosomes during the prophase of meiosis. The protein encoded by this gene is a major component of the synaptonemal complex and may bind DNA at scaffold attachment regions. The encoded protein requires synaptonemal complex protein 3, but not 1, for inclusion in the synaptonemal complex. [provided by RefSeq, Jul 2008]. #…
SCN4B	1550	chr11:118021921-118022240	319	3.17;0.00;0.00	2.83;1.85;8.82	-2.09	9.0111e-06	0.000584505	chr11	118023630	118004091	-	NM_001142348	sodium channel subunit beta-4 isoform 2	NP_001135820	6330	The protein encoded by this gene is one of several sodium channel beta subunits. These subunits interact with voltage-gated alpha subunits to change sodium channel kinetics. The encoded transmembrane protein forms interchain disulfide bonds with SCN2A. Defects in this gene are a cause of long QT syndrome type 10 (LQT10). Three protein-coding and one non-coding transcript variant have been found f…
DDX31	-1732	chr9:135547321-135547720	399	3.17;2.43;0.36	3.77;11.10;10.59	-2.09	2.57051e-05	0.00119904	chr9	135545788	135469675	-	NM_022779	probable ATP-dependent RNA helicase DDX31 isoform 1	NP_073616	64794	DEAD box proteins, characterized by the conserved motif Asp-Glu-Ala-Asp (DEAD), are putative RNA helicases. They are implicated in a number of cellular processes involving alteration of RNA secondary structure such as translation initiation, nuclear and mitochondrial splicing, and ribosome and spliceosome assembly. Based on their distribution patterns, some members of this DEAD box protein family…
TBX5	338	chr12:114843361-114843900	539	3.17;0.49;0.72	6.13;5.55;7.06	-2.1	8.09779e-06	0.000555651	chr12	114843968	114791734	-	NM_181486	T-box transcription factor TBX5 isoform 1	NP_852259	6910	This gene is a member of a phylogenetically conserved family of genes that share a common DNA-binding domain, the T-box. T-box genes encode transcription factors involved in the regulation of developmental processes. This gene is closely linked to related family member T-box 3 (ulnar mammary syndrome) on human chromosome 12. The encoded protein may play a role in heart development and specificati…
RNF212	1222	chr4:1105821-1106440	619	15.87;2.43;0.72	20.27;29.61;31.77	-2.1	1.13404e-05	0.000684101	chr4	1107352	1065265	-	NM_001131034	probable E3 SUMO-protein ligase RNF212 isoform a	NP_001124506	285498	This gene encodes a RING finger protein that may function as a ubiquitin ligase. The encoded protein may be involved in meiotic recombination. This gene is located within a linkage disequilibrium block and polymorphisms in this gene may influence recombination rates. Alternate splicing results in multiple transcript variants.[provided by RefSeq, Oct 2010].
POLR2J3	1278	chr7:102211301-102212280	979	12.70;6.80;7.23	33.47;37.01;44.12	-2.1	6.12329e-10	8.81425e-07	chr7	102213068	102178365	-	NM_001097615	DNA-directed RNA polymerase II subunit RPB11-b2	NP_001091084	548644	This gene is a member of the RNA polymerase II subunit 11 gene family, which includes three genes in a cluster on chromosome 7q22.1 and a pseudogene on chromosome 7p13. The founding member of this family, DNA directed RNA polymerase II polypeptide J, has been shown to encode a subunit of RNA polymerase II, the polymerase responsible for synthesizing messenger RNA in eukaryotes. This locus produce…
PMS2	1617	chr7:6046901-6047340	439	3.17;0.49;0.36	2.83;5.55;8.82	-2.1	6.67463e-05	0.00218054	chr7	6048737	6012869	-	NM_000535	mismatch repair endonuclease PMS2 isoform a	NP_000526	5395	This gene is one of the PMS2 gene family members found in clusters on chromosome 7. The product of this gene is involved in DNA mismatch repair. It forms a heterodimer with MLH1 and this complex interacts with other complexes bound to mismatched bases. Mutations in this gene are associated with hereditary nonpolyposis colorectal cancer, Turcot syndrome, and are a cause of supratentorial primitive…
EYA3	-1822	chr1:28416561-28417380	819	3.17;6.31;1.08	12.73;14.80;17.65	-2.1	1.38121e-07	3.03646e-05	chr1	28415148	28296854	-	NM_001282561	eyes absent homolog 3 isoform c	NP_001269490	2140	This gene encodes a member of the eyes absent (EYA) family of proteins. The encoded protein may act as a transcriptional activator and have a role during development. It can act as a mediator of chemoresistance and cell survival in Ewing sarcoma cells, where this gene is up-regulated via a micro-RNA that binds to the 3' UTR of the transcript. A similar protein in mice acts as a transcriptional ac…
MTRNR2L3	-1262	chr20:55935801-55936480	679	0.00;3.89;9.04	17.91;16.65;21.18	-2.11	2.16851e-05	0.00109958	chr20	55934878	55933495	-	NM_001190472	humanin-like 3	NP_001177401	100462983
ITGA7	-304	chr12:56101621-56102360	739	0.00;4.37;3.98	10.84;12.95;12.35	-2.11	8.73981e-05	0.00257286	chr12	56101686	56078353	-	NM_002206	integrin alpha-7 isoform 2 precursor	NP_002197	3679	The protein encoded by this gene belongs to the integrin alpha chain family. Integrins are heterodimeric integral membrane proteins composed of an alpha chain and a beta chain. They mediate a wide spectrum of cell-cell and cell-matrix interactions, and thus play a role in cell migration, morphologic development, differentiation, and metastasis. This protein functions as a receptor for the basemen…
ZNF560	-311	chr19:9609241-9609940	699	3.17;2.91;2.17	10.37;18.50;7.06	-2.12	1.68346e-06	0.000180745	chr19	9609279	9577030	-	NM_152476	zinc finger protein 560	NP_689689	147741
UNC13D	-1432	chr17:73841901-73842560	659	6.35;3.89;3.98	13.67;12.95;35.30	-2.12	1.10701e-07	2.60822e-05	chr17	73840798	73823307	-	NM_199242	protein unc-13 homolog D	NP_954712	201294	This gene encodes a protein that is a member of the UNC13 family, containing similar domain structure as other family members but lacking an N-terminal phorbol ester-binding C1 domain present in other Munc13 proteins. The protein appears to play a role in vesicle maturation during exocytosis and is involved in regulation of cytolytic granules secretion. Mutations in this gene are associated with …
PPP1R3B	312	chr8:9008621-9009060	439	6.35;0.49;0.00	6.60;5.55;17.65	-2.12	4.37204e-06	0.00035681	chr8	9009152	8993763	-	NM_001201329	protein phosphatase 1 regulatory subunit 3B	NP_001188258	79660	This gene encodes the catalytic subunit of the serine/theonine phosphatase, protein phosphatase-1. The encoded protein is expressed in liver and skeletal muscle tissue and may be involved in regulating glycogen synthesis in these tissues. This gene may be a involved in type 2 diabetes and maturity-onset diabetes of the young. Alternate splicing results in multiple transcript variants that encode …
FAM45A	-440	chr10:120863001-120863340	339	3.17;0.00;0.36	11.79;1.85;1.76	-2.12	3.47611e-06	0.000310673	chr10	120863610	120897223	+	NM_207009	protein FAM45A	NP_996892	404636
C2orf74	1278	chr2:61373381-61373660	279	3.17;1.46;1.45	0.94;16.65;8.82	-2.12	1.63426e-05	0.000889142	chr2	61372242	61391964	+	NM_001143960	uncharacterized protein C2orf74 isoform 2	NP_001137432	339804
OSGIN1	-1286	chr16:83985181-83985900	719	3.17;1.46;2.17	13.67;5.55;10.59	-2.13	8.69097e-07	0.000112603	chr16	83986826	83999937	+	NM_182981	oxidative stress-induced growth inhibitor 1	NP_892026	29948	This gene encodes an oxidative stress response protein that regulates cell death. Expression of the gene is regulated by p53 and is induced by DNA damage. The protein regulates apoptosis by inducing cytochrome c release from mitochondria. It also appears to be a key regulator of both inflammatory and anti-inflammatory molecules. The loss of this protein correlates with uncontrolled cell growth an…
LYPD5	598	chr19:44323961-44324460	499	0.00;7.77;7.96	12.73;33.31;22.94	-2.13	6.62497e-05	0.00216698	chr19	44324808	44300078	-	NM_182573	ly6/PLAUR domain-containing protein 5 isoform B	NP_872379	284348
GOLGA6D	-1041	chr15:75573781-75574500	719	3.17;1.94;4.70	12.73;7.40;22.94	-2.13	1.55954e-06	0.000170559	chr15	75575181	75588148	+	NM_001145224	putative golgin subfamily A member 6D	NP_001138696	653643
GOLGA6C	-1038	chr15:75549501-75550220	719	6.35;1.94;7.96	22.63;12.95;35.30	-2.13	6.3266e-08	1.82989e-05	chr15	75550898	75565796	+	NM_001164404	putative golgin subfamily A member 6C	NP_001157876	653641
FAM120B	901	chr6:170616281-170617140	859	0.00;7.29;5.42	19.80;14.80;21.18	-2.13	2.61464e-08	1.03911e-05	chr6	170615809	170716159	+	NM_032448	constitutive coactivator of peroxisome proliferator-activated receptor gamma isoform c	NP_115824	84498
PDDC1	1317	chr11:776061-776280	219	3.17;1.46;0.72	0.00;14.80;8.82	-2.14	1.90323e-05	0.000993976	chr11	777487	767222	-	NM_182612	Parkinson disease 7 domain-containing protein 1 precursor	NP_872418	347862
NF1	-1564	chr17:29420141-29420620	479	3.17;0.49;1.45	8.01;9.25;5.29	-2.14	2.10112e-06	0.00021273	chr17	29421944	29704695	+	NM_000267	neurofibromin isoform 2	NP_000258	4763	This gene product appears to function as a negative regulator of the ras signal transduction pathway. Mutations in this gene have been linked to neurofibromatosis type 1, juvenile myelomonocytic leukemia and Watson syndrome. The mRNA for this gene is subject to RNA editing (CGA>UGA->Arg1306Term) resulting in premature translation termination. Alternatively spliced transcript variants encoding dif…
MFSD10	84	chr4:2935761-2936000	239	3.17;0.00;0.00	1.41;5.55;7.06	-2.14	4.80719e-05	0.00185379	chr4	2935964	2932287	-	NM_001120	major facilitator superfamily domain-containing protein 10	NP_001111	10227	This gene encodes a member of the major facilitator superfamily of transporter proteins. The encoded protein likely functions in efflux of organic anions, including the non-steroidal anti-inflammatory drugs indomethacin and diclofenac. Alternatively spliced transcript variants have been described. [provided by RefSeq, Mar 2009].
CTDSPL	-1218	chr3:37902021-37902880	859	6.35;2.91;6.51	17.44;24.06;28.24	-2.14	1.32173e-07	2.94567e-05	chr3	37903668	38025960	+	NM_005808	CTD small phosphatase-like protein isoform 2	NP_005799	10217
ARHGEF5	472	chr7:144052581-144053340	759	6.35;2.91;3.25	9.90;22.21;22.94	-2.14	5.68274e-07	8.07831e-05	chr7	144052488	144077725	+	NM_005435	rho guanine nucleotide exchange factor 5	NP_005426	7984	Rho GTPases play a fundamental role in numerous cellular processes initiated by extracellular stimuli that work through G protein coupled receptors. The encoded protein may form a complex with G proteins and stimulate Rho-dependent signals. This protein may be involved in the control of cytoskeletal organization. [provided by RefSeq, Jul 2008]. Publication Note: This RefSeq record includes a subs…
THEG	-417	chr19:376201-376660	459	6.35;0.00;0.00	8.49;7.40;12.35	-2.15	1.56033e-05	0.000860046	chr19	376013	362056	-	NM_199202	testicular haploid expressed gene protein isoform 2	NP_954672	51298	This gene is specifically expressed in the nucleus of haploid male germ cells. The orthologous gene in mice encodes a protein that may play a role in protein assembly through interactions with T-complex protein 1 subunit epsilon. Alternatively spliced transcript variants encoding multiple isoforms have been observed for this gene. [provided by RefSeq, Nov 2011].
MICALL2	-1801	chr7:1500581-1501240	659	6.35;5.34;10.49	24.51;38.86;35.30	-2.15	1.48303e-07	3.19052e-05	chr7	1499109	1473994	-	NM_182924	MICAL-like protein 2	NP_891554	79778
KLF10	-1990	chr8:103669861-103670380	519	0.00;3.40;4.34	12.73;11.10;10.59	-2.15	1.11983e-05	0.000677412	chr8	103668130	103661004	-	NM_005655	Krueppel-like factor 10 isoform a	NP_005646	7071	This gene encodes a member of a family of proteins that feature C2H2-type zinc finger domains. The encoded protein is a transcriptional repressor that acts as an effector of transforming growth factor beta signaling. Activity of this protein may inhibit the growth of cancers, particularly pancreatic cancer. Alternative splicing results in multiple transcript variants. [provided by RefSeq, Jun 201…
GPSM1	69	chr9:139248981-139249660	679	19.05;1.94;6.87	30.64;33.31;60.01	-2.15	3.55816e-07	5.8825e-05	chr9	139249251	139254057	+	NM_001200003	G-protein-signaling modulator 1 isoform c	NP_001186932	26086	G-protein signaling modulators (GPSMs) play diverse functional roles through their interaction with G-protein subunits. This gene encodes a receptor-independent activator of G protein signaling, which is one of several factors that influence the basal activity of G-protein signaling systems. The protein contains seven tetratricopeptide repeats in its N-terminal half and four G-protein regulatory …
DAGLA	1546	chr11:61449041-61449860	819	0.00;4.86;5.79	13.20;12.95;21.18	-2.15	6.57849e-05	0.00215348	chr11	61447904	61514474	+	NM_006133	sn1-specific diacylglycerol lipase alpha	NP_006124	747	This gene encodes a diacylglycerol lipase. The encoded enzyme is involved in the biosynthesis of the endocannabinoid 2-arachidonoyl-glycerol.[provided by RefSeq, Nov 2010]. Sequence Note: This RefSeq record was created from transcript and genomic sequence data to make the sequence consistent with the reference genome assembly. The genomic coordinates used for the transcript record were based on t…
ALOX15B	413	chr17:7942541-7943000	459	3.17;1.46;2.89	6.13;14.80;12.35	-2.15	1.79977e-05	0.000957158	chr17	7942357	7952451	+	NM_001039131	arachidonate 15-lipoxygenase B isoform b	NP_001034220	247	This gene encodes a member of the lipoxygenase family of structurally related nonheme iron dioxygenases involved in the production of fatty acid hydroperoxides. The encoded protein converts arachidonic acid exclusively to 15S-hydroperoxyeicosatetraenoic acid, while metabolizing linoleic acid less effectively. This gene is located in a cluster of related genes and a pseudogene that spans approxima…
ZBTB22	562	chr6:33284761-33285140	379	3.17;0.97;0.00	6.13;1.85;10.59	-2.16	2.40319e-06	0.000232015	chr6	33285512	33282181	-	NM_005453	zinc finger and BTB domain-containing protein 22	NP_005444	9278
PARVB	67	chr22:44421661-44422840	1179	22.22;1.46;1.81	25.46;42.56;45.89	-2.16	2.07273e-05	0.00106649	chr22	44422183	44565112	+	NM_001243386	beta-parvin isoform d	NP_001230315	29780	This gene encodes a member of the parvin family of actin-binding proteins, which play a role in cytoskeleton organization and cell adhesion. These proteins are associated with focal contacts and contain calponin homology domains that bind to actin filaments. This family member binds to alphaPIX and alpha-actinin, and it can inhibit the activity of integrin-linked kinase. This protein also functio…
HPCAL1	782	chr2:10470781-10471360	579	3.17;0.97;3.98	7.54;11.10;17.65	-2.16	9.75377e-06	0.000615993	chr2	10470288	10567743	+	NM_001258357	hippocalcin-like protein 1	NP_001245286	3241	The protein encoded by this gene is a member of neuron-specific calcium-binding proteins family found in the retina and brain. It is highly similar to human hippocalcin protein and nearly identical to the rat and mouse hippocalcin like-1 proteins. It may be involved in the calcium-dependent regulation of rhodopsin phosphorylation and may be of relevance for neuronal signalling in the central nerv…
CTXN1	1801	chr19:7989021-7989480	459	3.17;0.97;2.89	11.31;14.80;5.29	-2.16	2.83616e-06	0.000264734	chr19	7991051	7989380	-	NM_206833	cortexin-1	NP_996664	404217
MUC17	-1843	chr7:100661381-100661660	279	3.17;0.00;0.00	5.19;5.55;3.53	-2.17	2.25917e-06	0.000222605	chr7	100663363	100702140	+	NM_001040105	mucin-17 precursor	NP_001035194	140453	Membrane mucins, such as MUC17, function in epithelial cells to provide cytoprotection, maintain luminal structure, provide signal transduction, and confer antiadhesive properties upon cancer cells that lose their apical/basal polarization.[supplied by OMIM, Apr 2004]. Publication Note: This RefSeq record includes a subset of the publications that are available for this gene. Please see the Gene …
CLOCK	-291	chr4:56412241-56412540	299	3.17;0.00;0.00	5.19;5.55;3.53	-2.17	2.25917e-06	0.000222605	chr4	56412099	56294067	-	NM_001267843	circadian locomoter output cycles protein kaput	NP_001254772	9575	The protein encoded by this gene plays a central role in the regulation of circadian rhythms. The protein encodes a transcription factor of the basic helix-loop-helix (bHLH) family and contains DNA binding histone acetyltransferase activity. The encoded protein forms a heterodimer with ARNTL (BMAL1) that binds E-box enhancer elements upstream of Period (PER1, PER2, PER3) and Cryptochrome (CRY1, C…
B4GALT4	1222	chr3:118958161-118958900	739	3.17;5.83;0.72	8.01;11.10;24.71	-2.17	2.20029e-07	4.14671e-05	chr3	118959752	118930588	-	NM_003778	beta-1,4-galactosyltransferase 4	NP_003769	8702	This gene is one of seven beta-1,4-galactosyltransferase (beta4GalT) genes. They encode type II membrane-bound glycoproteins that appear to have exclusive specificity for the donor substrate UDP-galactose; all transfer galactose in a beta1,4 linkage to similar acceptor sugars: GlcNAc, Glc, and Xyl. Each beta4GalT has a distinct function in the biosynthesis of different glycoconjugates and sacchar…
PROCA1	152	chr17:27038401-27039040	639	3.17;1.94;5.06	9.90;22.21;14.12	-2.18	1.76404e-06	0.000187028	chr17	27038872	27030533	-	NM_152465	protein PROCA1	NP_689678	147011
KCNH2	1932	chr7:150673181-150673760	579	3.17;1.46;0.00	4.71;9.25;7.06	-2.18	2.92618e-05	0.0013164	chr7	150675402	150642043	-	NM_000238	potassium voltage-gated channel subfamily H member 2 isoform a	NP_000229	3757	This gene encodes a voltage-activated potassium channel belonging to the eag family. It shares sequence similarity with the Drosophila ether-a-go-go (eag) gene. Mutations in this gene can cause long QT syndrome type 2 (LQT2). Transcript variants encoding distinct isoforms have been identified. [provided by RefSeq, Jul 2008].
C14orf28	-1986	chr14:45364301-45364740	439	3.17;0.49;0.36	3.77;7.40;7.06	-2.18	5.32669e-05	0.00194155	chr14	45366506	45376460	+	NM_001017923	uncharacterized protein C14orf28	NP_001017923	122525
CST7	-1795	chr20:24927861-24928280	419	3.17;0.97;0.36	4.24;11.10;5.29	-2.19	1.0213e-05	0.000633701	chr20	24929865	24940564	+	NM_003650	cystatin-F precursor	NP_003641	8530	The cystatin superfamily encompasses proteins that contain multiple cystatin-like sequences. Some of the members are active cysteine protease inhibitors, while others have lost or perhaps never acquired this inhibitory activity. There are three inhibitory families in the superfamily, including the type 1 cystatins (stefins), type 2 cystatins and the kininogens. The type 2 cystatin proteins are a …
SOX10	1249	chr22:38379041-38379540	499	6.35;0.00;0.36	12.73;11.10;7.06	-2.2	3.38455e-08	1.20718e-05	chr22	38380539	38368318	-	NM_006941	transcription factor SOX-10	NP_008872	6663	This gene encodes a member of the SOX (SRY-related HMG-box) family of transcription factors involved in the regulation of embryonic development and in the determination of the cell fate. The encoded protein may act as a transcriptional activator after forming a protein complex with other proteins. This protein acts as a nucleocytoplasmic shuttle protein and is important for neural crest and perip…
NPR2	-535	chr9:35791461-35792280	819	12.70;0.97;0.36	19.33;25.91;19.41	-2.2	4.99613e-07	7.44118e-05	chr9	35792405	35809728	+	NM_003995	atrial natriuretic peptide receptor 2 precursor	NP_003986	4882	This gene encodes natriuretic peptide receptor B, one of two integral membrane receptors for natriuretic peptides. Both NPR1 and NPR2 contain five functional domains: an extracellular ligand-binding domain, a single membrane-spanning region, and intracellularly a protein kinase homology domain, a helical hinge region involved in oligomerization, and a carboxyl-terminal guanylyl cyclase catalytic …
MOBP	-1726	chr3:39541641-39542020	379	3.17;0.49;3.25	8.01;16.65;7.06	-2.2	6.27076e-06	0.000457546	chr3	39543556	39544517	+	NM_001278323	myelin-associated oligodendrocyte basic protein isoform b	NP_001265252	4336
GPR37L1	-1558	chr1:202090161-202090780	619	0.00;5.34;3.98	10.37;12.95;19.41	-2.2	9.94361e-05	0.00286604	chr1	202092028	202098634	+	NM_004767	prosaposin receptor GPR37L1 precursor	NP_004758	9283
SLCO5A1	-491	chr8:70747421-70748160	739	0.00;4.86;1.08	9.43;9.25;8.82	-2.21	3.81573e-05	0.00156292	chr8	70747299	70584567	-	NM_030958	solute carrier organic anion transporter family member 5A1 isoform 1	NP_112220	81796	This gene encodes a 12 transmembrane domain protein that is a member of the solute carrier organic anion transporter superfamily. Alternative splicing results in multiple transcript variants. [provided by RefSeq, Mar 2009].
MMP23B	1411	chr1:1568741-1569200	459	6.35;2.91;0.72	12.26;7.40;26.47	-2.21	5.55806e-08	1.67708e-05	chr1	1567559	1570030	+	NM_006983	matrix metalloproteinase-23 precursor	NP_008914	8510	This gene (MMP23B) encodes a member of the matrix metalloproteinase (MMP) family, and it is part of a duplicated region of chromosome 1p36.3. Proteins of the matrix metalloproteinase (MMP) family are involved in the breakdown of extracellular matrix in normal physiological processes, such as embryonic development, reproduction, and tissue remodeling, as well as in disease processes, such as arthr…
KHDRBS1	-604	chr1:32478461-32478920	459	0.00;4.37;1.08	8.96;9.25;7.06	-2.21	6.99642e-05	0.00223374	chr1	32479294	32509482	+	NM_001271878	KH domain-containing, RNA-binding, signal transduction-associated protein 1 isoform 2	NP_001258807	10657	This gene encodes a member of the K homology domain-containing, RNA-binding, signal transduction-associated protein family. The encoded protein appears to have many functions and may be involved in a variety of cellular processes, including alternative splicing, cell cycle regulation, RNA 3'-end formation, tumorigenesis, and regulation of human immunodeficiency virus gene expression. Alternative …
CIC	1354	chr19:42789781-42790560	779	3.17;5.34;5.06	17.91;16.65;28.24	-2.21	6.24337e-08	1.81718e-05	chr19	42788816	42799949	+	NM_015125	protein capicua homolog	NP_055940	23152
C20orf195	128	chr20:62184301-62184700	399	3.17;0.00;1.08	3.30;11.10;5.29	-2.21	2.14722e-05	0.00109867	chr20	62184372	62188035	+	NM_024059	uncharacterized protein C20orf195	NP_076964	79025
ANAPC15	-1058	chr11:71824581-71825180	599	0.00;2.91;4.34	13.67;11.10;8.82	-2.21	2.96643e-06	0.000274853	chr11	71823822	71820632	-	NM_001278490	anaphase-promoting complex subunit 15 isoform b	NP_001265419	25906
OR5AU1	-1606	chr14:21625621-21625960	339	3.17;0.00;0.36	3.77;7.40;5.29	-2.22	3.00231e-05	0.00132932	chr14	21624184	21623095	-	NM_001004731	olfactory receptor 5AU1	NP_001004731	390445	Olfactory receptors interact with odorant molecules in the nose, to initiate a neuronal response that triggers the perception of a smell. The olfactory receptor proteins are members of a large family of G-protein-coupled receptors (GPCR) arising from single coding-exon genes. Olfactory receptors share a 7-transmembrane domain structure with many neurotransmitter and hormone receptors and are resp…
MB21D1	1583	chr6:74160101-74160820	719	0.00;3.40;3.98	10.84;12.95;10.59	-2.22	2.9805e-05	0.00132579	chr6	74162043	74134855	-	NM_138441	cyclic GMP-AMP synthase	NP_612450	115004
LYNX1	1956	chr8:143848941-143849640	699	6.35;0.97;1.45	11.79;16.65;12.35	-2.22	2.44572e-08	1.00035e-05	chr8	143851246	143845755	-	NM_177458	ly-6/neurotoxin-like protein 1 isoform b precursor	NP_803253	66004	This gene encodes a member of the Ly-6/neurotoxin gene family, a group of lymphocyte antigens that attach to the cell surface by a glycosylphosphatidylinositol anchor and have a unique structure showing conserved 8-10 cysteine residues with a characteristic spacing pattern. Functional analysis indicates that this protein is not a ligand or neurotransmitter but has the capacity to enhance nicotini…
DEC1	1794	chr9:117905681-117906100	419	0.00;5.83;2.17	17.44;9.25;10.59	-2.22	1.03822e-05	0.000642146	chr9	117904096	118164923	+	NM_017418	deleted in esophageal cancer 1	NP_059114	50514	The function of this gene is not known. This gene is located in a region commonly deleted in esophageal squamous cell carcinomas. Gene expression is reduced or absent in these carcinomas and thus this is a candidate tumor suppressor gene for esophageal squamous cell carcinomas. [provided by RefSeq, Jul 2008]. Publication Note: This RefSeq record includes a subset of the publications that are avai…
CTAGE6	753	chr7:143453941-143454240	299	3.17;0.49;0.00	6.13;7.40;3.53	-2.22	1.04466e-06	0.000126614	chr7	143454843	143452181	-	NM_178561	cTAGE family member 6	NP_848656	340307
ANAPC11	-1515	chr17:79846961-79847340	379	3.17;0.49;0.00	8.01;5.55;3.53	-2.22	1.34414e-07	2.97971e-05	chr17	79848665	79858409	+	NM_001289414	anaphase-promoting complex subunit 11 isoform 2	NP_001276343	51529
SLC2A14	705	chr12:8024501-8025360	859	6.35;7.29;8.68	29.23;31.46;44.12	-2.23	5.46338e-08	1.66099e-05	chr12	8025635	7965107	-	NM_001286234	solute carrier family 2, facilitated glucose transporter member 14 isoform b	NP_001273163	144195	Members of the glucose transporter (GLUT) family, including SLC2A14, are highly conserved integral membrane proteins that transport hexoses such as glucose and fructose into all mammalian cells. GLUTs show tissue and cell-type specific expression (Wu and Freeze, 2002 [PubMed 12504846]).[supplied by OMIM, Mar 2008].
SERTAD1	1442	chr19:40930241-40930740	499	3.17;3.40;0.36	3.77;9.25;19.41	-2.23	7.16934e-07	9.73999e-05	chr19	40931932	40928408	-	NM_013376	SERTA domain-containing protein 1	NP_037508	29950
ZXDC	-568	chr3:126194901-126195760	859	19.05;6.31;6.15	36.77;75.87;37.06	-2.25	3.94533e-07	6.30274e-05	chr3	126194762	126156443	-	NM_025112	zinc finger protein ZXDC isoform 1	NP_079388	79364
ZNF575	1871	chr19:44038741-44039680	939	28.57;15.54;15.91	57.98;101.77;125.31	-2.25	3.48997e-06	0.00031168	chr19	44037339	44040284	+	NM_174945	zinc finger protein 575	NP_777605	284346
LTBP4	-966	chr19:41106041-41106580	539	0.00;3.40;6.15	19.80;18.50;7.06	-2.25	5.79035e-05	0.00197266	chr19	41107276	41135725	+	NM_001042545	latent-transforming growth factor beta-binding protein 4 isoform c precursor	NP_001036010	8425	The protein encoded by this gene binds transforming growth factor beta (TGFB) as it is secreted and targeted to the extracellular matrix. TGFB is biologically latent after secretion and insertion into the extracellular matrix, and sheds TGFB and other proteins upon activation. Defects in this gene may be a cause of cutis laxa and severe pulmonary, gastrointestinal, and urinary abnormalities. Thre…
LCN15	1485	chr9:139657261-139657700	439	3.17;0.00;0.00	6.13;3.70;5.29	-2.25	3.81423e-07	6.14031e-05	chr9	139658965	139654085	-	NM_203347	lipocalin-15 precursor	NP_976222	389812
FAM78B	-122	chr1:166135921-166136240	319	3.17;0.49;0.00	4.71;7.40;5.29	-2.25	5.68217e-06	0.000424649	chr1	166135958	166039255	-	NM_001017961	protein FAM78B	NP_001017961	149297
DNAJC22	-1200	chr12:49739501-49740180	679	0.00;3.89;5.42	12.26;5.55;26.47	-2.25	6.15604e-05	0.00204521	chr12	49741040	49745685	+	NM_024902	dnaJ homolog subfamily C member 22	NP_079178	79962
BRMS1L	-1126	chr14:36294181-36294760	579	0.00;4.86;3.98	13.20;11.10;17.65	-2.25	2.36558e-06	0.000230802	chr14	36295596	36341169	+	NM_032352	breast cancer metastasis-suppressor 1-like protein	NP_115728	84312	The protein encoded by this gene shows sequence similarity to the human breast carcinoma metastasis suppressor (BRMS1) protein and the mammalian Sds3 (suppressor of defective silencing 3) proteins. This protein is a component of the mSin3a family of histone deacetylase complexes (HDAC). [provided by RefSeq, Jul 2008]. ##Evidence-Data-START## Transcript exon combination :: AY827074.1, BC006250.2 […
TNFAIP2	1777	chr14:103593841-103595040	1199	0.00;8.74;8.32	20.27;35.16;26.47	-2.26	1.39037e-06	0.000156702	chr14	103592663	103603776	+	NM_006291	tumor necrosis factor alpha-induced protein 2	NP_006282	7127	This gene was identified as a gene whose expression can be induced by the tumor necrosis factor alpha (TNF) in umbilical vein endothelial cells. The expression of this gene was shown to be induced by retinoic acid in a cell line expressing a oncogenic version of the retinoic acid receptor alpha fusion protein, which suggested that this gene may be a retinoic acid target gene in acute promyelocyti…
UBB	-130	chr17:16284061-16284500	439	0.00;3.89;1.81	9.43;9.25;8.82	-2.27	3.81566e-05	0.00156292	chr17	16284410	16286059	+	NM_001281720	polyubiquitin-B precursor	NP_001268649	7314	This gene encodes ubiquitin, one of the most conserved proteins known. Ubiquitin has a major role in targeting cellular proteins for degradation by the 26S proteosome. It is also involved in the maintenance of chromatin structure, the regulation of gene expression, and the stress response. Ubiquitin is synthesized as a precursor protein consisting of either polyubiquitin chains or a single ubiqui…
NPIPB3	1388	chr16:21434881-21435660	779	0.00;13.11;10.12	22.63;70.32;19.41	-2.27	1.42291e-05	0.00080536	chr16	21436658	21413454	-	NM_130464	nuclear pore complex-interacting protein-like 3	NP_569731	23117
MINA	-1725	chr3:97692661-97693380	719	0.00;4.86;5.79	15.56;11.10;24.71	-2.27	1.51753e-05	0.000842507	chr3	97691295	97660660	-	NM_153182	bifunctional lysine-specific demethylase and histidyl-hydroxylase MINA isoform a	NP_694822	84864	MINA is a c-Myc (MYC; MIM 190080) target gene that may play a role in cell proliferation or regulation of cell growth. (Tsuneoka et al., 2002 [PubMed 12091391]; Zhang et al., 2005 [PubMed 15897898]).[supplied by OMIM, May 2008].
CTRC	1473	chr1:15766221-15766600	379	3.17;0.97;0.00	1.89;9.25;8.82	-2.27	1.02699e-05	0.000635849	chr1	15764937	15773153	+	NM_007272	chymotrypsin-C preproprotein	NP_009203	11330	This gene encodes a member of the peptidase S1 family. The encoded protein is a serum calcium-decreasing factor that has chymotrypsin-like protease activity. Alternatively spliced transcript variants have been observed, but their full-length nature has not been determined. [provided by RefSeq, Jul 2008]. Publication Note: This RefSeq record includes a subset of the publications that are available…
C6orf201	-209	chr6:4078841-4079620	779	6.35;0.97;3.25	15.08;16.65;19.41	-2.27	4.8175e-09	3.60914e-06	chr6	4079439	4130999	+	NM_001085401	uncharacterized protein C6orf201	NP_001078870	404220
CTHRC1	328	chr8:104383421-104384720	1299	3.17;9.23;3.98	25.46;27.76;26.47	-2.28	2.36042e-11	8.59696e-08	chr8	104383742	104395232	+	NM_138455	collagen triple helix repeat-containing protein 1 isoform 1 precursor	NP_612464	115908	This locus encodes a protein that may play a role in the cellular response to arterial injury through involvement in vascular remodeling. Mutations at this locus have been associated with Barrett esophagus and esophageal adenocarcinoma. Alternatively spliced transcript variants have been described. [provided by RefSeq, Jan 2012].
CHP1	394	chr15:41523641-41524020	379	3.17;0.00;0.00	2.83;5.55;7.06	-2.28	2.69257e-05	0.00124856	chr15	41523436	41574083	+	NM_007236	calcineurin B homologous protein 1	NP_009167	11261	This gene encodes a phosphoprotein that binds to the Na+/H+ exchanger NHE1. This protein serves as an essential cofactor which supports the physiological activity of NHE family members and may play a role in the mitogenic regulation of NHE1. The protein shares similarity with calcineurin B and calmodulin and it is also known to be an endogenous inhibitor of calcineurin activity. [provided by RefS…
TCP11	627	chr6:35108161-35108960	799	6.35;2.91;2.17	16.50;16.65;22.94	-2.29	4.02059e-09	3.26537e-06	chr6	35109187	35085848	-	NM_001261819	T-complex protein 11 homolog isoform 5	NP_001248748	6954
MAMSTR	-1202	chr19:49221181-49221780	599	0.00;1.46;3.62	10.37;7.40;7.06	-2.29	3.81525e-05	0.00156292	chr19	49220278	49215978	-	NM_001297753	MEF2-activating motif and SAP domain-containing transcriptional regulator isoform 3	NP_001284682	284358
HIP1	630	chr7:75367381-75367940	559	0.00;2.91;2.53	12.26;7.40;7.06	-2.29	1.79805e-05	0.00095649	chr7	75368290	75162618	-	NM_001243198	huntingtin-interacting protein 1 isoform 2	NP_001230127	3092	The product of this gene is a membrane-associated protein that functions in clathrin-mediated endocytosis and protein trafficking within the cell. The encoded protein binds to the huntingtin protein in the brain; this interaction is lost in Huntington's disease. Alternative splicing results in multiple transcript variants. [provided by RefSeq, Jul 2013].
ASMTL	-30	chrX:1571761-1572040	279	3.17;0.00;1.08	6.60;1.85;12.35	-2.29	2.07643e-06	0.00021195	chrX	1571870	1522031	-	NM_001173474	N-acetylserotonin O-methyltransferase-like protein isoform 3	NP_001166945	8623	The protein encoded by this gene has an N-terminus that is similar to the multicopy associated filamentation (maf) protein of Bacillus subtilis and to orfE of Escherichia coli, while the C-terminus is similar to N-acetylserotonin O-methyltransferase. This gene is located in the pseudoautosomal region 1 (PAR1) of X and Y chromosomes. Three transcript variants encoding different isoforms have been …
CREBBP	-1389	chr16:3931181-3931840	659	0.00;7.77;5.06	8.01;12.95;42.36	-2.3	4.7686e-07	7.18534e-05	chr16	3930121	3775055	-	NM_001079846	CREB-binding protein isoform b	NP_001073315	1387	This gene is ubiquitously expressed and is involved in the transcriptional coactivation of many different transcription factors. First isolated as a nuclear protein that binds to cAMP-response element binding protein (CREB), this gene is now known to play critical roles in embryonic development, growth control, and homeostasis by coupling chromatin remodeling to transcription factor recognition. …
BASP1	-359	chr5:17217121-17217500	379	3.17;0.00;0.00	4.71;7.40;3.53	-2.3	2.27378e-06	0.000223376	chr5	17217669	17276954	+	NM_006317	brain acid soluble protein 1	NP_006308	10409	This gene encodes a membrane bound protein with several transient phosphorylation sites and PEST motifs. Conservation of proteins with PEST sequences among different species supports their functional significance. PEST sequences typically occur in proteins with high turnover rates. Immunological characteristics of this protein are species specific. This protein also undergoes N-terminal myristoyl…
PCDHB5	1283	chr5:140515701-140516440	739	0.00;5.34;5.79	9.90;24.06;21.18	-2.31	1.22219e-05	0.000728976	chr5	140514787	140517709	+	NM_015669	protocadherin beta-5 precursor	NP_056484	26167	This gene is a member of the protocadherin beta gene cluster, one of three related gene clusters tandemly linked on chromosome five. The gene clusters demonstrate an unusual genomic organization similar to that of B-cell and T-cell receptor gene clusters. The beta cluster contains 16 genes and 3 pseudogenes, each encoding 6 extracellular cadherin domains and a cytoplasmic tail that deviates from …
HMG20B	1148	chr19:3573701-3574480	779	3.17;2.91;3.62	16.03;7.40;24.71	-2.31	6.9479e-08	1.94806e-05	chr19	3572942	3579081	+	NM_006339	SWI/SNF-related matrix-associated actin-dependent regulator of chromatin subfamily E member 1-related	NP_006330	10362
DYNLRB1	1862	chr20:33105861-33106240	379	3.17;0.97;0.36	2.36;11.10;8.82	-2.31	6.55492e-06	0.00047319	chr20	33104188	33128762	+	NM_014183	dynein light chain roadblock-type 1 isoform a	NP_054902	83658	This gene is a member of the roadblock dynein light chain family. The encoded cytoplasmic protein is capable of binding intermediate chain proteins, interacts with transforming growth factor-beta, and has been implicated in the regulation of actin modulating proteins. Upregulation of this gene has been associated with hepatocellular carcinomas, suggesting that this gene may be involved in tumor p…
DNMT3B	-287	chr20:31367161-31367580	419	3.17;0.49;1.08	7.54;3.70;12.35	-2.31	1.30833e-06	0.000151386	chr20	31367657	31397162	+	NM_175850	DNA (cytosine-5)-methyltransferase 3B isoform 6	NP_787046	1789	CpG methylation is an epigenetic modification that is important for embryonic development, imprinting, and X-chromosome inactivation. Studies in mice have demonstrated that DNA methylation is required for mammalian development. This gene encodes a DNA methyltransferase which is thought to function in de novo methylation, rather than maintenance methylation. The protein localizes primarily to the …
TMEM179	1397	chr14:105069421-105069980	559	6.35;0.00;0.36	9.90;16.65;7.06	-2.32	2.51559e-07	4.58044e-05	chr14	105071097	105057200	-	NM_001286389	transmembrane protein 179 isoform 1	NP_001273318	388021
TBCD	-1579	chr17:80708121-80708600	479	3.17;0.00;2.89	10.37;11.10;8.82	-2.32	2.46572e-07	4.51595e-05	chr17	80709939	80901062	+	NM_005993	tubulin-specific chaperone D	NP_005984	6904	Cofactor D is one of four proteins (cofactors A, D, E, and C) involved in the pathway leading to correctly folded beta-tubulin from folding intermediates. Cofactors A and D are believed to play a role in capturing and stabilizing beta-tubulin intermediates in a quasi-native confirmation. Cofactor E binds to the cofactor D/beta-tubulin complex; interaction with cofactor C then causes the release o…
ORAI3	-1614	chr16:30958621-30958960	339	3.17;0.49;1.08	11.31;1.85;10.59	-2.32	5.29867e-07	7.69705e-05	chr16	30960404	30966259	+	NM_152288	protein orai-3	NP_689501	93129
RGS9	1275	chr17:63134541-63134920	379	3.17;0.00;1.08	16.03;1.85;3.53	-2.33	9.86778e-07	0.000122317	chr17	63133455	63223821	+	NM_003835	regulator of G-protein signaling 9 isoform 1	NP_003826	8787	This gene encodes a member of the RGS family of GTPase activating proteins that function in various signaling pathways by accelerating the deactivation of G proteins. This protein is anchored to photoreceptor membranes in retinal cells and deactivates G proteins in the rod and cone phototransduction cascades. Mutations in this gene result in bradyopsia. Multiple transcript variants encoding diffe…
PLA2G10	-824	chr16:14789161-14789540	379	0.00;3.89;5.06	1.89;18.50;24.71	-2.33	4.4952e-05	0.00175594	chr16	14788526	14766404	-	NM_003561	group 10 secretory phospholipase A2 precursor	NP_003552	8399
CCNY	-448	chr10:35535161-35535760	599	3.17;2.91;1.45	9.43;7.40;21.18	-2.33	1.35168e-07	2.99032e-05	chr10	35535908	35861598	+	NM_181698	cyclin-Y isoform 2	NP_859049	219771	Cyclins, such as CCNY, control cell division cycles and regulate cyclin-dependent kinases (e.g., CDC2; MIM 116940) (Li et al., 2009 [PubMed 18060517]).[supplied by OMIM, May 2009].
AP1S3	99	chr2:224702001-224702440	439	3.17;1.94;0.72	7.54;14.80;7.06	-2.33	6.0239e-07	8.48595e-05	chr2	224702319	224620046	-	NM_001039569	AP-1 complex subunit sigma-3	NP_001034658	130340
ZBED3	-910	chr5:76383741-76384140	399	3.17;0.49;0.00	4.24;3.70;10.59	-2.34	1.47295e-06	0.000163514	chr5	76383030	76372531	-	NM_032367	zinc finger BED domain-containing protein 3	NP_115743	84327
TEAD2	-16	chr19:49865341-49866120	779	0.00;4.37;4.70	11.79;16.65;17.65	-2.34	4.08434e-06	0.000340907	chr19	49865714	49843854	-	NM_003598	transcriptional enhancer factor TEF-4 isoform 3	NP_003589	8463
SLC12A5	202	chr20:44650241-44650820	579	0.00;7.29;3.62	15.56;18.50;21.18	-2.34	6.24712e-08	1.81778e-05	chr20	44650328	44688789	+	NM_001134771	solute carrier family 12 member 5 isoform 1	NP_001128243	57468	K-Cl cotransporters are proteins that lower intracellular chloride concentrations below the electrochemical equilibrium potential. The protein encoded by this gene is an integral membrane K-Cl cotransporter that can function in either a net efflux or influx pathway, depending on the chemical concentration gradients of potassium and chloride. The encoded protein can act as a homomultimer, or as a …
PCDHB4	1249	chr5:140502221-140502940	719	6.35;5.34;3.62	17.91;27.76;31.77	-2.34	3.90709e-07	6.2527e-05	chr5	140501331	140505203	+	NM_018938	protocadherin beta-4 precursor	NP_061761	56131	This gene is a member of the protocadherin beta gene cluster, one of three related gene clusters tandemly linked on chromosome five. The gene clusters demonstrate an unusual genomic organization similar to that of B-cell and T-cell receptor gene clusters. The beta cluster contains 16 genes and 3 pseudogenes, each encoding 6 extracellular cadherin domains and a cytoplasmic tail that deviates from …
CPNE7	305	chr16:89642161-89642800	639	12.70;4.37;5.42	31.11;38.86;44.12	-2.34	1.49732e-07	3.21361e-05	chr16	89642175	89663654	+	NM_153636	copine-7 isoform a	NP_705900	27132	This gene encodes a member of the copine family, which is composed of calcium-dependent membrane-binding proteins. The gene product contains two N-terminal C2 domains and one von Willebrand factor A domain. The encoded protein may be involved in membrane trafficking. Two alternatively spliced transcript variants encoding different isoforms have been found for this gene. [provided by RefSeq, Nov 2…
CDH4	-1776	chr20:60172781-60173300	519	3.17;0.00;1.45	5.19;11.10;7.06	-2.34	9.39452e-06	0.000601589	chr20	60174816	60515673	+	NM_001252339	cadherin-4 isoform 3	NP_001239268	1002	This gene is a classical cadherin from the cadherin superfamily. The encoded protein is a calcium-dependent cell-cell adhesion glycoprotein comprised of five extracellular cadherin repeats, a transmembrane region and a highly conserved cytoplasmic tail. Based on studies in chicken and mouse, this cadherin is thought to play an important role during brain segmentation and neuronal outgrowth. In ad…
TCF7L2	-858	chr10:114708961-114709340	379	3.17;0.49;0.36	2.36;11.10;7.06	-2.35	4.86298e-06	0.000387121	chr10	114710008	114927436	+	NM_001198526	transcription factor 7-like 2 isoform 8	NP_001185455	6934	This gene encodes a high mobility group (HMG) box-containing transcription factor that plays a key role in the Wnt signaling pathway. The protein has been implicated in blood glucose homeostasis. Genetic variants of this gene are associated with increased risk of type 2 diabetes. Several transcript variants encoding multiple different isoforms have been found for this gene.[provided by RefSeq, Oc…
RTN2	-57	chr19:46000061-46000680	619	0.00;6.80;6.51	13.67;24.06;30.00	-2.35	6.05667e-07	8.52722e-05	chr19	46000313	45988545	-	NM_206900	reticulon-2 isoform B	NP_996783	6253	This gene belongs to the family of reticulon encoding genes. Reticulons are necessary for proper generation of tubular endoplasmic reticulum and likely play a role in intracellular vesicular transport. Alternatively spliced transcript variants encoding different isoforms have been identified. Mutations at this locus have been associated with autosomal dominant spastic paraplegia-12. [provided by …
SPDYE2B	-1341	chr7:102289101-102289760	659	0.00;3.40;4.34	7.54;11.10;21.18	-2.36	8.01925e-05	0.00240299	chr7	102290771	102301847	+	NM_001166339	speedy protein E2B	NP_001159811	100310812
SPDYE2	-1341	chr7:102289101-102289760	659	0.00;3.40;4.34	7.54;11.10;21.18	-2.36	8.01925e-05	0.00240299	chr7	102290771	102301847	+	NM_001031618	speedy protein E2	NP_001026789	441273
GOLGA6B	-1037	chr15:72945641-72946360	719	3.17;0.97;4.34	13.20;7.40;22.94	-2.36	1.544e-07	3.25775e-05	chr15	72947037	72959738	+	NM_018652	putative golgin subfamily A member 6B	NP_061122	55889	This gene is found in a large, low copy repeat sequence or duplicon that is found in multiple copies, which are greater than 90% similar, on chromosome 15. Duplicons are associated with deletions, inversions and other chromosomal rearrangements that underlie genomic disease. This gene is a member of the golgin gene family, whose protein products localize to the Golgi apparatus. The majority of th…
GAGE8	1057	chrX:49188921-49189400	479	0.00;5.83;3.98	3.77;14.80;31.77	-2.36	3.99384e-06	0.000334651	chrX	49188103	49313700	+	NM_012196	G antigen 2D	NP_036328	100101629	This gene belongs to a family of genes that are expressed in a variety of tumors but not in normal tissues, except for the testis. The sequences of the family members are highly related but differ by scattered nucleotide substitutions. The antigenic peptide YRPRPRRY, which is also encoded by several other family members, is recognized by autologous cytolytic T lymphocytes. [provided by RefSeq, Ju…
GAGE2E	1057	chrX:49188921-49189400	479	0.00;5.83;3.98	3.77;14.80;31.77	-2.36	3.99384e-06	0.000334651	chrX	49188103	49195369	+	NM_001127200	G antigen 2E	NP_001120672	26749
BOLA2B	-1473	chr16:30206661-30207540	879	0.00;2.91;6.87	12.26;16.65;21.18	-2.36	2.05933e-05	0.00106016	chr16	30205627	30204255	-	NM_001039182	bolA-like protein 2	NP_001034271	654483	This gene is located within a region of a segmental duplication on chromosome 16p. The product of this gene belongs to the eukaryotic subfamily of the BolA-like proteins. This gene encodes the BolA-like protein 2. The BolA-like proteins are widely conserved from prokaryotes to eukaryotes, and these proteins seem to be involved in cell proliferation or cell-cycle regulation. This duplicated region…
BOLA2	-1473	chr16:30206661-30207540	879	0.00;2.91;6.87	12.26;16.65;21.18	-2.36	2.05933e-05	0.00106016	chr16	30205627	30204255	-	NM_001031827	BolA-like protein 2	NP_001026997	552900	This gene is located within a region of a segmental duplication on chromosome 16p. The product of this gene belongs to the eukaryotic subfamily of the BolA-like proteins. This gene encodes the BolA-like protein 2. The BolA-like proteins are widely conserved from prokaryotes to eukaryotes, and these proteins seem to be involved in cell proliferation or cell-cycle regulation. [provided by RefSeq, J…
ZNF540	-102	chr19:38041761-38042580	819	0.00;2.43;3.25	9.43;11.10;8.82	-2.37	4.73401e-05	0.00183072	chr19	38042272	38105079	+	NM_152606	zinc finger protein 540 isoform a	NP_689819	163255
HOXA7	-1314	chr7:27197381-27197840	459	3.17;0.49;0.00	2.83;3.70;12.35	-2.37	9.68202e-07	0.000120703	chr7	27196296	27193337	-	NM_006896	homeobox protein Hox-A7	NP_008827	3204	In vertebrates, the genes encoding the class of transcription factors called homeobox genes are found in clusters named A, B, C, and D on four separate chromosomes. Expression of these proteins is spatially and temporally regulated during embryonic development. This gene is part of the A cluster on chromosome 7 and encodes a DNA-binding transcription factor which may regulate gene expression, mor…
FCGR2C	152	chr1:161551061-161551500	439	0.00;2.91;1.81	9.90;7.40;7.06	-2.37	1.5507e-05	0.000856259	chr1	161551128	161571010	+	NM_201563	low affinity immunoglobulin gamma Fc region receptor II-c precursor	NP_963857	9103	This gene encodes one of three members of a family of low-affinity immunoglobulin gamma Fc receptors found on the surface of many immune response cells. The encoded protein is a transmembrane glycoprotein and may be involved in phagocytosis and clearing of immune complexes. An allelic polymorphism in this gene results in both coding and non-coding variants. [provided by RefSeq, Apr 2012].
DEFB4A	174	chr8:7752061-7752460	399	0.00;3.89;1.45	9.43;11.10;7.06	-2.37	2.03026e-05	0.00104976	chr8	7752086	7754238	+	NM_004942	beta-defensin 4A precursor	NP_004933	1673	Defensins form a family of microbicidal and cytotoxic peptides made by neutrophils. Members of the defensin family are highly similar in protein sequence. This gene encodes defensin, beta 4, an antibiotic peptide which is locally regulated by inflammation. [provided by RefSeq, Jul 2008]. Publication Note: This RefSeq record includes a subset of the publications that are available for this gene. P…
LOC79999	-1195	chr17:19062921-19063840	919	0.00;8.74;3.98	8.96;20.35;37.06	-2.38	9.5173e-07	0.000119129	chr17	19062185	19057836	-	NM_001291904	uncharacterized protein ENSP00000382033	NP_001278833	79999
LOC388436	-1195	chr17:19062921-19063840	919	0.00;8.74;3.98	8.96;20.35;37.06	-2.38	9.5173e-07	0.000119129	chr17	19062185	19057836	-	NM_001291905	uncharacterized protein ENSP00000382042	NP_001278834	388436
HLTF	-569	chr3:148804641-148805180	539	3.17;0.49;1.81	5.19;7.40;15.88	-2.38	1.41284e-06	0.000158022	chr3	148804341	148747903	-	NM_003071	helicase-like transcription factor	NP_003062	6596	This gene encodes a member of the SWI/SNF family. Members of this family have helicase and ATPase activities and are thought to regulate transcription of certain genes by altering the chromatin structure around those genes. The encoded protein contains a RING finger DNA binding motif. Two transcript variants encoding the same protein have been found for this gene. However, use of an alternative t…
CCDC114	-1048	chr19:48824081-48824680	599	0.00;6.31;2.89	9.43;31.46;7.06	-2.38	2.41627e-06	0.00023305	chr19	48823332	48799708	-	NM_144577	coiled-coil domain-containing protein 114	NP_653178	93233	This gene encodes a coiled-coil domain-containing protein that is a component of the outer dynein arm docking complex in cilia cells. Mutations in this gene may cause primary ciliary dyskinesia 20. [provided by RefSeq, May 2013]. ##Evidence-Data-START## Transcript exon combination :: BC007730.2 [ECO:0000332] RNAseq introns :: mixed/partial sample support ERS025087 [ECO:0000350] ##Evidence-Data-EN…
PGA4	-572	chr11:60988981-60989480	499	0.00;4.37;5.79	31.58;11.10;10.59	-2.39	3.79193e-06	0.000322665	chr11	60989802	60999179	+	NM_001079808	pepsin A-4 preproprotein	NP_001073276	643847
KRTAP2-3	624	chr17:39215341-39216100	759	9.52;12.63;15.91	51.85;42.56;107.66	-2.41	2.22916e-07	4.18202e-05	chr17	39216344	39215492	-	NM_001165252	keratin-associated protein 2-3	NP_001158724	730755
GPRC5B	-369	chr16:19896301-19896740	439	3.17;2.43;3.98	12.73;24.06;14.12	-2.41	1.00459e-07	2.44077e-05	chr16	19896151	19870292	-	NM_016235	G-protein coupled receptor family C group 5 member B precursor	NP_057319	51704	The protein encoded by this gene is a member of the type 3 G protein-coupled receptor family. Members of this superfamily are characterized by a signature 7-transmembrane domain motif. The specific function of this protein is unknown; however, this protein may mediate the cellular effects of retinoic acid on the G protein signal transduction cascade. [provided by RefSeq, Jul 2008]. ##Evidence-Dat…
COX7A1	1371	chr19:36641681-36643120	1439	6.35;7.29;4.34	23.10;33.31;38.83	-2.41	3.20666e-07	5.45e-05	chr19	36643771	36641823	-	NM_001864	cytochrome c oxidase subunit 7A1, mitochondrial precursor	NP_001855	1346	Cytochrome c oxidase (COX), the terminal component of the mitochondrial respiratory chain, catalyzes the electron transfer from reduced cytochrome c to oxygen. This component is a heteromeric complex consisting of 3 catalytic subunits encoded by mitochondrial genes and multiple structural subunits encoded by nuclear genes. The mitochondrially-encoded subunits function in electron transfer, and th…
SSBP2	1462	chr5:81045421-81045800	379	3.17;0.49;0.00	5.19;5.55;8.82	-2.42	1.08165e-06	0.000130238	chr5	81047072	80713178	-	NM_001256736	single-stranded DNA-binding protein 2 isoform 6	NP_001243665	23635	SSBP2 is a subunit of a single-stranded DNA (ssDNA)-binding complex involved in the maintenance of genome stability (Huang et al., 2009) [PubMed 19683501].[supplied by OMIM, Feb 2010].
PRR20E	-1501	chr13:57713341-57713760	419	3.17;6.31;6.15	24.98;42.56;15.88	-2.42	7.55593e-08	2.05208e-05	chr13	57715051	57718073	+	NM_001130407	proline-rich protein 20E	NP_001123879	729250
PRR20D	-1501	chr13:57713341-57713760	419	3.17;6.31;6.15	24.98;42.56;15.88	-2.42	7.55593e-08	2.05208e-05	chr13	57715051	57718073	+	NM_001130406	proline-rich protein 20D	NP_001123878	729246
PRR20C	-1501	chr13:57713341-57713760	419	3.17;6.31;6.15	24.98;42.56;15.88	-2.42	7.55593e-08	2.05208e-05	chr13	57715051	57718073	+	NM_001130405	proline-rich protein 20C	NP_001123877	729240
PRR20B	-1501	chr13:57713341-57713760	419	3.17;6.31;6.15	24.98;42.56;15.88	-2.42	7.55593e-08	2.05208e-05	chr13	57715051	57718073	+	NM_001130404	proline-rich protein 20B	NP_001123876	729233
PRR20A	-1501	chr13:57713341-57713760	419	3.17;6.31;6.15	24.98;42.56;15.88	-2.42	7.55593e-08	2.05208e-05	chr13	57715051	57718073	+	NM_198441	proline-rich protein 20A	NP_940843	122183
PI16	1142	chr6:36916961-36917400	439	3.17;0.00;0.72	6.60;3.70;10.59	-2.42	7.39571e-07	9.98812e-05	chr6	36916038	36932613	+	NM_001199159	peptidase inhibitor 16 precursor	NP_001186088	221476
HTT	-796	chr4:3075201-3075680	479	3.17;0.00;0.00	4.24;7.40;5.29	-2.42	2.31487e-06	0.000226797	chr4	3076236	3245687	+	NM_002111	huntingtin	NP_002102	3064	Huntingtin is a disease gene linked to Huntington's disease, a neurodegenerative disorder characterized by loss of striatal neurons. This is thought to be caused by an expanded, unstable trinucleotide repeat in the huntingtin gene, which translates as a polyglutamine repeat in the protein product. A fairly broad range in the number of trinucleotide repeats has been identified in normal controls, …
DOCK2	-420	chr5:169063461-169064200	739	0.00;2.91;3.25	9.90;5.55;17.65	-2.42	9.99148e-05	0.00287815	chr5	169064250	169510386	+	NM_004946	dedicator of cytokinesis protein 2	NP_004937	1794	The protein encoded by this gene belongs to the CDM protein family. It is specifically expressed in hematopoietic cells, predominantly in the peripheral blood leukocytes, and is involved in remodeling of the actin cytoskeleton required for lymphocyte migration, through the activation of RAC. Mice lacking this gene show a severe impairment in the migration and homing of lymphocytes. These mutant m…
SNAI1	178	chr20:48599381-48600000	619	3.17;0.97;1.45	6.60;12.95;10.59	-2.43	1.33002e-06	0.00015352	chr20	48599512	48605420	+	NM_005985	zinc finger protein SNAI1	NP_005976	6615	The Drosophila embryonic protein snail is a zinc finger transcriptional repressor which downregulates the expression of ectodermal genes within the mesoderm. The nuclear protein encoded by this gene is structurally similar to the Drosophila snail protein, and is also thought to be critical for mesoderm formation in the developing embryo. At least two variants of a similar processed pseudogene hav…
PCDHA2	1357	chr5:140175361-140176240	879	0.00;6.80;3.98	9.43;24.06;24.71	-2.43	7.55078e-07	0.000101326	chr5	140174443	140391929	+	NM_018905	protocadherin alpha-2 isoform 1 precursor	NP_061728	56146	This gene is a member of the protocadherin alpha gene cluster, one of three related gene clusters tandemly linked on chromosome five that demonstrate an unusual genomic organization similar to that of B-cell and T-cell receptor gene clusters. The alpha gene cluster is composed of 15 cadherin superfamily genes related to the mouse CNR genes and consists of 13 highly similar and 2 more distantly re…
MYO1C	-369	chr17:1389161-1389680	519	3.17;0.97;0.00	6.13;11.10;5.29	-2.44	4.64897e-07	7.0521e-05	chr17	1389051	1367479	-	NM_001080950	unconventional myosin-Ic isoform b	NP_001074419	4641	This gene encodes a member of the unconventional myosin protein family, which are actin-based molecular motors. The protein is found in the cytoplasm, and one isoform with a unique N-terminus is also found in the nucleus. The nuclear isoform associates with RNA polymerase I and II and functions in transcription initiation. The mouse ortholog of this protein also functions in intracellular vesicle…
TMEM155	1330	chr4:122684701-122685320	619	0.00;5.34;1.81	8.49;14.80;15.88	-2.45	2.22738e-05	0.00112139	chr4	122686340	122680084	-	NM_152399	protein TMEM155 precursor	NP_689612	132332
ZNF677	111	chr19:53757501-53758500	999	9.52;0.97;1.81	18.86;27.76;21.18	-2.46	3.20815e-08	1.17428e-05	chr19	53758111	53738637	-	NM_182609	zinc finger protein 677	NP_872415	342926
SDSL	1375	chr12:113861281-113861900	619	0.00;0.97;4.34	9.43;7.40;12.35	-2.46	4.73385e-05	0.00183072	chr12	113860215	113876081	+	NM_138432	serine dehydratase-like	NP_612441	113675
NR1H2	401	chr19:50879661-50880500	839	6.35;2.91;5.42	20.74;38.86;21.18	-2.46	1.41147e-07	3.08238e-05	chr19	50879679	50886285	+	NM_001256647	oxysterols receptor LXR-beta isoform 2	NP_001243576	7376	The liver X receptors, LXRA (NR1H3; MIM 602423) and LXRB, form a subfamily of the nuclear receptor superfamily and are key regulators of macrophage function, controlling transcriptional programs involved in lipid homeostasis and inflammation. The inducible LXRA is highly expressed in liver, adrenal gland, intestine, adipose tissue, macrophages, lung, and kidney, whereas LXRB is ubiquitously expre…
TSSK4	1085	chr14:24675821-24676200	379	3.17;0.49;0.00	6.13;1.85;12.35	-2.47	1.28465e-07	2.88915e-05	chr14	24674925	24677454	+	NM_174944	testis-specific serine/threonine-protein kinase 4 isoform 2	NP_777604	283629	This gene encodes a member of the testis-specific serine/threonine kinase family. The encoded protein is thought to be involved in spermatogenesis via stimulation of the CREB/CRE responsive pathway through phosphorylation of the cAMP responsive element binding protein transcription factor. Alternative splicing results in multiple transcript variants.[provided by RefSeq, May 2010].
PCDHA1	1490	chr5:140166881-140167540	659	0.00;5.83;1.45	16.97;9.25;14.12	-2.47	1.70113e-07	3.50537e-05	chr5	140165720	140391929	+	NM_031411	protocadherin alpha-1 isoform 3 precursor	NP_113599	56147	This gene is a member of the protocadherin alpha gene cluster, one of three related gene clusters tandemly linked on chromosome five that demonstrate an unusual genomic organization similar to that of B-cell and T-cell receptor gene clusters. The alpha gene cluster is composed of 15 cadherin superfamily genes related to the mouse CNR genes and consists of 13 highly similar and 2 more distantly re…
KCNAB3	-757	chr17:7833181-7833840	659	3.17;1.94;1.45	7.54;14.80;14.12	-2.47	3.97433e-07	6.34348e-05	chr17	7832753	7825176	-	NM_004732	voltage-gated potassium channel subunit beta-3	NP_004723	9196	This gene encodes a member of the potassium channel, voltage-gated, shaker-related subfamily. The encoded protein is one of the beta subunits, which are auxiliary proteins associating with functional Kv-alpha subunits. The encoded protein forms a heterodimer with the potassium voltage-gated channel, shaker-related subfamily, member 5 gene product and regulates the activity of the alpha subunit. […
CNOT6L	474	chr4:78739841-78740300	459	0.00;3.89;1.45	9.43;12.95;7.06	-2.47	1.97838e-05	0.0010267	chr4	78740544	78634540	-	NM_144571	CCR4-NOT transcription complex subunit 6-like	NP_653172	246175
CCDC42	-106	chr17:8647981-8648540	559	9.52;2.43;0.36	18.38;22.21;28.24	-2.48	1.09445e-07	2.5931e-05	chr17	8648154	8633245	-	NM_001158261	coiled-coil domain-containing protein 42A isoform 2	NP_001151733	146849
ARL17A	-642	chr17:44657341-44658120	779	3.17;3.89;0.72	7.54;12.95;22.94	-2.48	1.51705e-07	3.24134e-05	chr17	44657088	44594067	-	NM_016632	ADP-ribosylation factor-like 17-like isoform b	NP_057716	51326
ZNF516	1236	chr18:74205601-74206220	619	3.17;0.97;2.53	8.49;14.80;14.12	-2.49	3.88432e-07	6.22502e-05	chr18	74207146	74069636	-	NM_014643	zinc finger protein 516	NP_055458	9658	Zinc-finger proteins bind nucleic acids and play important roles in various cellular functions, including cell proliferation, differentiation, and apoptosis. This gene encodes a zinc-finger protein, and belongs to the krueppel C2H2-type zinc-finger protein family. It may be involved in transcriptional regulation. [provided by RefSeq, Sep 2012]. Sequence Note: This RefSeq record was created from t…
VCY1B	1249	chrY:16168881-16169820	939	19.05;0.00;0.00	35.36;16.65;54.71	-2.49	7.47115e-08	2.03614e-05	chrY	16168101	16168838	+	NM_181880	testis-specific basic protein Y 1	NP_870996	353513	The protein encoded by this gene is a member of a family of human VCX/Y genes. This gene family has multiple members on both X and Y chromosomes, and all are expressed exclusively in male germ cells. Members of the VCX/Y family share a high degree of sequence identity, with the exception that a 30-bp unit is tandemly repeated in X-linked members but occurs only once in Y-linked members. VCX/Y gen…
RUNX3	281	chr1:25290901-25291540	639	0.00;1.46;7.59	14.61;16.65;19.41	-2.49	7.10323e-06	0.0005032	chr1	25291501	25226001	-	NM_001031680	runt-related transcription factor 3 isoform 1	NP_001026850	864	This gene encodes a member of the runt domain-containing family of transcription factors. A heterodimer of this protein and a beta subunit forms a complex that binds to the core DNA sequence 5'-PYGPYGGT-3' found in a number of enhancers and promoters, and can either activate or suppress transcription. It also interacts with other transcription factors. It functions as a tumor suppressor, and the …
C2orf81	44	chr2:74644461-74645140	679	6.35;0.49;1.08	8.01;25.91;10.59	-2.49	1.09441e-07	2.5931e-05	chr2	74644844	74641302	-	NM_001145054	uncharacterized protein C2orf81	NP_001138526	388963
PLD6	286	chr17:17108581-17110140	1559	12.70;28.17;24.23	82.50;160.99;125.31	-2.5	1.01795e-06	0.000125138	chr17	17109646	17104308	-	NM_178836	mitochondrial cardiolipin hydrolase	NP_849158	201164
OR2A4	481	chr6:132021721-132022400	679	0.00;4.86;5.06	10.84;27.76;17.65	-2.5	7.80228e-07	0.00010402	chr6	132022541	132020783	-	NM_030908	olfactory receptor 2A4	NP_112170	79541	Olfactory receptors interact with odorant molecules in the nose, to initiate a neuronal response that triggers the perception of a smell. The olfactory receptor proteins are members of a large family of G-protein-coupled receptors (GPCR) arising from single coding-exon genes. Olfactory receptors share a 7-transmembrane domain structure with many neurotransmitter and hormone receptors and are resp…
GCSAML	-663	chr1:247680821-247681360	539	3.17;0.97;0.36	3.77;12.95;8.82	-2.5	7.07699e-07	9.6302e-05	chr1	247681753	247740992	+	NM_001281837	germinal center-associated signaling and motility-like protein isoform c	NP_001268766	148823	This gene encodes a protein thought to be a signaling molecule associated with germinal centers, the sites of proliferation and differentiation of mature B lymphocytes. Alternate splicing results in multiple transcript variants. [provided by RefSeq, Aug 2013].
EED	405	chr11:85955881-85956540	659	0.00;2.43;4.34	9.43;12.95;15.88	-2.5	2.00726e-05	0.0010402	chr11	85955805	85989785	+	NM_003797	polycomb protein EED isoform a	NP_003788	8726	This gene encodes a member of the Polycomb-group (PcG) family. PcG family members form multimeric protein complexes, which are involved in maintaining the transcriptional repressive state of genes over successive cell generations. This protein interacts with enhancer of zeste 2, the cytoplasmic tail of integrin beta7, immunodeficiency virus type 1 (HIV-1) MA protein, and histone deacetylase prote…
POLR2A	1453	chr17:7388961-7389340	379	0.00;1.46;2.17	8.01;7.40;5.29	-2.51	8.49599e-05	0.00251214	chr17	7387697	7417935	+	NM_000937	DNA-directed RNA polymerase II subunit RPB1	NP_000928	5430	This gene encodes the largest subunit of RNA polymerase II, the polymerase responsible for synthesizing messenger RNA in eukaryotes. The product of this gene contains a carboxy terminal domain composed of heptapeptide repeats that are essential for polymerase activity. These repeats contain serine and threonine residues that are phosphorylated in actively transcribing RNA polymerase. In addition,…
AFMID	373	chr17:76183521-76184020	499	0.00;2.43;2.53	13.67;9.25;5.29	-2.51	9.56705e-05	0.00277482	chr17	76183397	76203782	+	NM_001145526	kynurenine formamidase isoform 1	NP_001138998	125061
RPS6KA2	166	chr6:167040301-167040820	519	0.00;3.89;6.51	8.96;29.61;21.18	-2.52	7.19744e-07	9.7745e-05	chr6	167040726	166822853	-	NM_021135	ribosomal protein S6 kinase alpha-2 isoform a	NP_066958	6196	This gene encodes a member of the RSK (ribosomal S6 kinase) family of serine/threonine kinases. This kinase contains 2 non-identical kinase catalytic domains and phosphorylates various substrates, including members of the mitogen-activated kinase (MAPK) signalling pathway. The activity of this protein has been implicated in controlling cell growth and differentiation. Alternate transcriptional sp…
ALPK3	370	chr15:85360001-85360560	559	9.52;0.00;0.00	11.31;22.21;21.18	-2.52	3.22015e-07	5.46779e-05	chr15	85359910	85416713	+	NM_020778	alpha-protein kinase 3	NP_065829	57538
SLC15A3	1067	chr11:60717841-60718540	699	3.17;2.91;0.36	13.67;12.95;10.59	-2.53	2.12304e-10	4.1221e-07	chr11	60719257	60704554	-	NM_016582	solute carrier family 15 member 3	NP_057666	51296
RBM44	-27	chr2:238706881-238707840	959	0.00;8.26;7.96	19.80;27.76;45.89	-2.53	1.49838e-07	3.21461e-05	chr2	238707387	238751451	+	NM_001080504	RNA-binding protein 44	NP_001073973	375316
NPIPA1	281	chr16:15031321-15031840	519	9.52;1.94;0.00	24.98;14.80;26.47	-2.53	8.15765e-09	5.05651e-06	chr16	15031299	15045931	+	NM_006985	nuclear pore complex-interacting protein family member A1	NP_008916	9284
NPEPPS	-363	chr17:45607921-45608240	319	3.17;0.00;0.00	2.36;1.85;14.12	-2.53	1.40998e-07	3.07974e-05	chr17	45608443	45700642	+	NM_006310	puromycin-sensitive aminopeptidase	NP_006301	9520	This gene encodes the puromycin-sensitive aminopeptidase, a zinc metallopeptidase which hydrolyzes amino acids from the N-terminus of its substrate. The protein has been localized to both the cytoplasm and to cellular membranes. This enzyme degrades enkaphalins in the brain, and studies in mouse suggest that it is involved in proteolytic events regulating the cell cycle. [provided by RefSeq, Jul …
HDLBP	-554	chr2:242212501-242213100	599	0.00;2.91;3.25	10.37;9.25;15.88	-2.53	1.52354e-05	0.000845313	chr2	242212246	242166681	-	NM_001243900	vigilin isoform b	NP_001230829	3069	The protein encoded by this gene binds high density lipoprotein (HDL) and may function to regulate excess cholesterol levels in cells. The encoded protein also binds RNA and can induce heterochromatin formation. Three transcript variants encoding two different isoforms have been found for this gene. [provided by RefSeq, Aug 2011].
GNAI3	85	chr1:110090861-110091680	819	0.00;1.94;5.42	13.67;12.95;15.88	-2.53	3.30876e-07	5.57984e-05	chr1	110091185	110138454	+	NM_006496	guanine nucleotide-binding protein G(k) subunit alpha	NP_006487	2773	Guanine nucleotide-binding proteins (G proteins) are involved as modulators or transducers in various transmembrane signaling pathways. G proteins are composed of 3 units: alpha, beta and gamma. This gene encodes an alpha subunit and belongs to the G-alpha family. Mutation in this gene, resulting in a gly40-to-arg substitution, is associated with auriculocondylar syndrome, and shown to affect dow…
ANKRD65	1094	chr1:1355481-1355980	499	3.17;2.43;4.70	14.61;14.80;30.00	-2.53	8.56648e-08	2.18975e-05	chr1	1356824	1353799	-	NM_001145210	ankyrin repeat domain-containing protein 65 isoform 1	NP_001138682	441869
PTPN20B	151	chr10:48827021-48827840	819	19.05;5.34;6.15	49.03;66.62;61.77	-2.54	1.29834e-07	2.90824e-05	chr10	48827581	48737041	-	NM_001042360	tyrosine-protein phosphatase non-receptor type 20 isoform 5	NP_001035819	26095	The product of this gene belongs to the family of classical tyrosine-specific protein tyrosine phosphatases. Many protein tyrosine phosphatases have been shown to regulate fundamental cellular processes. The encoded protein appears to be targeted to sites of actin polymerization. A pseudogene of this gene has been defined on chromosome 10. Alternative splicing results in multiple transcript varia…
FFAR1	-1104	chr19:35841141-35841540	399	0.00;2.91;3.62	3.77;14.80;19.41	-2.54	4.27957e-05	0.0017021	chr19	35842444	35843367	+	NM_005303	free fatty acid receptor 1	NP_005294	2864	This gene encodes a member of the GP40 family of G protein-coupled receptors that are clustered together on chromosome 19. The encoded protein is a receptor for medium and long chain free fatty acids and may be involved in the metabolic regulation of insulin secretion. Polymorphisms in this gene may be associated with type 2 diabetes. [provided by RefSeq, Apr 2009]. Publication Note: This RefSeq …
BCL2L12	-918	chr19:50167201-50167760	559	0.00;2.91;1.81	7.54;11.10;8.82	-2.54	5.56948e-05	0.00197266	chr19	50168398	50177173	+	NM_001282521	bcl-2-like protein 12 isoform 7	NP_001269450	83596	This gene encodes a member of a family of proteins containing a Bcl-2 homology domain 2 (BH2). The encoded protein is an anti-apoptotic factor that acts as an inhibitor of caspases 3 and 7 in the cytoplasm. In the nucleus, it binds to the p53 tumor suppressor protein, preventing its association with target genes. Overexpression of this gene has been detected in a number of different cancers. Ther…
KRTAP2-4	561	chr17:39221201-39221940	739	0.00;9.23;6.51	18.86;25.91;47.65	-2.55	1.5158e-07	3.24134e-05	chr17	39222131	39221367	-	NM_033184	keratin-associated protein 2-4	NP_149440	85294	This protein is a member of the keratin-associated protein (KAP) family. The KAP proteins form a matrix of keratin intermediate filaments which contribute to the structure of hair fibers. KAP family members appear to have unique, family-specific amino- and carboxyl-terminal regions and are subdivided into three multi-gene families according to amino acid composition: the high sulfur, the ultrahig…
SLC3A2	1437	chr11:62624741-62625100	359	0.00;2.43;2.89	7.54;20.35;3.53	-2.56	6.60726e-05	0.00216215	chr11	62623483	62656355	+	NM_001012664	4F2 cell-surface antigen heavy chain isoform e	NP_001012682	6520	This gene is a member of the solute carrier family and encodes a cell surface, transmembrane protein. The protein exists as the heavy chain of a heterodimer, covalently bound through di-sulfide bonds to one of several possible light chains. The encoded transporter plays a role in regulation of intracellular calcium levels and transports L-type amino acids. Alternatively spliced transcript variant…
PCDHA8	1434	chr5:140221921-140222760	839	0.00;3.40;3.62	8.96;14.80;17.65	-2.56	2.7954e-05	0.00128152	chr5	140220906	140391929	+	NM_018911	protocadherin alpha-8 isoform 1 precursor	NP_061734	56140	This gene is a member of the protocadherin alpha gene cluster, one of three related gene clusters tandemly linked on chromosome five that demonstrate an unusual genomic organization similar to that of B-cell and T-cell receptor gene clusters. The alpha gene cluster is composed of 15 cadherin superfamily genes related to the mouse CNR genes and consists of 13 highly similar and 2 more distantly re…
NPIPB5	-1693	chr16:22522841-22523460	619	0.00;4.86;1.45	8.49;11.10;17.65	-2.56	8.93205e-06	0.000584505	chr16	22524843	22547841	+	NM_001135865	nuclear pore complex interacting protein family member	NP_001129337	100132247
INPP4A	1030	chr2:99062041-99062660	619	0.00;2.43;2.89	8.01;11.10;12.35	-2.56	3.81839e-05	0.00156365	chr2	99061320	99207496	+	NM_001134225	type I inositol 3,4-bisphosphate 4-phosphatase isoform c	NP_001127697	3631	This gene encodes an Mg++ independent enzyme that hydrolyzes the 4-position phosphate from the inositol ring of phosphatidylinositol 3,4-bisphosphate, inositol 1,3,4-trisphosphate, and inositol 3,4-bisphosphate. Multiple transcript variants encoding distinct isoforms have been described. [provided by RefSeq, Aug 2008].
GOLGA6L4	66	chr15:84904361-84904820	459	0.00;4.37;2.17	2.83;9.25;26.47	-2.56	5.96009e-06	0.000440535	chr15	84904524	84914120	+	NM_001267536	putative golgin subfamily A member 6-like protein 4	NP_001254465	643707
CHD1	-1082	chr5:98263101-98263540	439	0.00;1.94;2.17	9.90;5.55;8.82	-2.56	7.47785e-06	0.000525069	chr5	98262238	98190907	-	NM_001270	chromodomain-helicase-DNA-binding protein 1	NP_001261	1105	The CHD family of proteins is characterized by the presence of chromo (chromatin organization modifier) domains and SNF2-related helicase/ATPase domains. CHD genes alter gene expression possibly by modification of chromatin structure thus altering access of the transcriptional apparatus to its chromosomal DNA template. [provided by RefSeq, Jul 2008]. Publication Note: This RefSeq record includes …
PCOLCE	-1041	chr7:100198621-100199060	439	0.00;2.43;0.36	7.54;3.70;5.29	-2.57	6.53131e-05	0.00214639	chr7	100199881	100205798	+	NM_002593	procollagen C-endopeptidase enhancer 1 precursor	NP_002584	5118	Fibrillar collagen types I-III are synthesized as precursor molecules known as procollagens. These precursors contain amino- and carboxyl-terminal peptide extensions known as N- and C-propeptides, respectively, which are cleaved, upon secretion of procollagen from the cell, to yield the mature triple helical, highly structured fibrils. This gene encodes a glycoprotein which binds and drives the e…
EAF1	297	chr3:15469101-15469620	519	3.17;2.43;2.89	7.07;20.35;22.94	-2.57	2.73428e-07	4.84122e-05	chr3	15469063	15484120	+	NM_033083	ELL-associated factor 1	NP_149074	85403
USP4	-1144	chr3:49378321-49379040	719	0.00;1.46;3.62	12.26;9.25;8.82	-2.58	8.56772e-07	0.000111863	chr3	49377536	49314576	-	NM_199443	ubiquitin carboxyl-terminal hydrolase 4 isoform b	NP_955475	7375	The protein encoded by this gene is a protease that deubiquitinates target proteins such as ADORA2A and TRIM21. The encoded protein shuttles between the nucleus and cytoplasm and is involved in maintaining operational fidelity in the endoplasmic reticulum. Three transcript variants encoding different isoforms have been found for this gene. [provided by RefSeq, Oct 2011].
AXL	17	chr19:41724861-41725380	519	0.00;1.94;1.81	8.01;5.55;8.82	-2.58	5.31241e-05	0.00193952	chr19	41725103	41767672	+	NM_001699	tyrosine-protein kinase receptor UFO isoform 2 precursor	NP_001690	558	The protein encoded by this gene is a member of the Tyro3-Axl-Mer (TAM) receptor tyrosine kinase subfamily. The encoded protein possesses an extracellular domain which is composed of two immunoglobulin-like motifs at the N-terminal, followed by two fibronectin type-III motifs. It transduces signals from the extracellular matrix into the cytoplasm by binding to the vitamin K-dependent protein grow…
DPP6	-532	chr7:153748761-153749180	419	3.17;0.00;0.00	4.71;7.40;7.06	-2.59	4.43699e-07	6.8092e-05	chr7	153749502	154686000	+	NM_130797	dipeptidyl aminopeptidase-like protein 6 isoform 1	NP_570629	1804	This gene encodes a single-pass type II membrane protein that is a member of the peptidase S9B family of serine proteases. This protein has no detectable protease activity, most likely due to the absence of the conserved serine residue normally present in the catalytic domain of serine proteases. However, it does bind specific voltage-gated potassium channels and alters their expression and bioph…
SLAMF8	-428	chr1:159795721-159796380	659	0.00;3.40;4.70	9.43;25.91;14.12	-2.61	1.44662e-06	0.000161151	chr1	159796478	159807282	+	NM_020125	SLAM family member 8 precursor	NP_064510	56833	This gene encodes a member of the CD2 family of cell surface proteins involved in lymphocyte activation. These proteins are characterized by Ig domains. This protein is expressed in lymphoid tissues, and studies of a similar protein in mouse suggest that it may function during B cell lineage commitment. The gene is found in a region of chromosome 1 containing many CD2 genes. [provided by RefSeq, …
CBWD6	1523	chr9:69260721-69261420	699	0.00;3.40;2.53	8.96;18.50;8.82	-2.61	1.29943e-05	0.000756999	chr9	69262593	69204537	-	NM_001085457	COBW domain-containing protein 6	NP_001078926	644019
C6orf203	825	chr6:107349981-107350420	439	0.00;1.46;2.53	8.01;9.25;7.06	-2.61	4.75033e-05	0.00183515	chr6	107349375	107372790	+	NM_001142470	uncharacterized protein C6orf203 isoform b	NP_001135942	51250
ADA	-1704	chr20:43281721-43282440	719	0.00;2.43;3.98	6.60;18.50;14.12	-2.61	2.59698e-05	0.00120983	chr20	43280376	43248162	-	NM_000022	adenosine deaminase	NP_000013	100	This gene encodes an enzyme that catalyzes the hydrolysis of adenosine to inosine. Various mutations have been described for this gene and have been linked to human diseases. Deficiency in this enzyme causes a form of severe combined immunodeficiency disease (SCID), in which there is dysfunction of both B and T lymphocytes with impaired cellular immunity and decreased production of immunoglobulin…
STMN3	333	chr20:62284401-62284860	459	3.17;0.97;0.36	9.90;3.70;14.12	-2.62	2.53801e-08	1.02153e-05	chr20	62284963	62271057	-	NM_015894	stathmin-3 isoform 1	NP_056978	50861	This gene encodes a protein which is a member of the stathmin protein family. Members of this protein family form a complex with tubulins at a ratio of 2 tubulins for each stathmin protein. Microtubules require the ordered assembly of alpha- and beta-tubulins, and formation of a complex with stathmin disrupts microtubule formation and function. A pseudogene of this gene is located on chromosome 2…
ANKRD30B	-88	chr18:14747941-14748360	419	3.17;2.43;1.45	15.08;1.85;26.47	-2.62	2.73374e-08	1.06806e-05	chr18	14748238	14852737	+	NM_001145029	ankyrin repeat domain-containing protein 30B	NP_001138501	374860
LAX1	-615	chr1:203737941-203738360	419	0.00;1.94;2.53	9.43;12.95;5.29	-2.63	7.57265e-05	0.00234621	chr1	203738765	203745480	+	NM_001282878	lymphocyte transmembrane adapter 1 isoform c	NP_001269807	54900
GLYATL2	1127	chr11:58610441-58611300	859	0.00;2.91;0.72	8.01;9.25;5.29	-2.63	3.46726e-05	0.00145832	chr11	58611997	58601539	-	NM_145016	glycine N-acyltransferase-like protein 2	NP_659453	219970
ARHGEF11	-558	chr1:157015361-157016080	719	3.17;1.46;0.00	8.49;14.80;5.29	-2.63	3.8549e-08	1.31658e-05	chr1	157015162	156904631	-	NM_014784	rho guanine nucleotide exchange factor 11 isoform 1	NP_055599	9826	Rho GTPases play a fundamental role in numerous cellular processes that are initiated by extracellular stimuli that work through G protein coupled receptors. The encoded protein may form a complex with G proteins and stimulate Rho-dependent signals. A similar protein in rat interacts with glutamate transporter EAAT4 and modulates its glutamate transport activity. Expression of the rat protein ind…
RAB4A	1352	chr1:229407941-229408380	439	0.00;3.40;1.08	4.24;16.65;7.06	-2.64	6.54957e-05	0.00214639	chr1	229406808	229441640	+	NM_004578	ras-related protein Rab-4A isoform 1	NP_004569	5867	This gene is a member of the largest group in the Ras superfamily of small GTPases, which regulate membrane trafficking. The encoded protein is associated with early endosomes and is involved in their sorting and recycling. The protein also plays a role in regulating the recycling of receptors from endosomes to the plasma membrane. Alternatively spliced transcript variants have been observed for …
PCDHB8	1330	chr5:140558181-140559220	1039	3.17;19.43;6.51	39.13;70.32;72.36	-2.64	4.51116e-07	6.87863e-05	chr5	140557370	140560081	+	NM_019120	protocadherin beta-8 precursor	NP_061993	56128	This gene is a member of the protocadherin beta gene cluster, one of three related gene clusters tandemly linked on chromosome five. The gene clusters demonstrate an unusual genomic organization similar to that of B-cell and T-cell receptor gene clusters. The beta cluster contains 16 genes and 3 pseudogenes, each encoding 6 extracellular cadherin domains and a cytoplasmic tail that deviates from …
MMP23B	-1029	chr1:1566181-1566880	699	9.52;0.49;0.00	13.67;25.91;22.94	-2.64	2.72743e-07	4.83066e-05	chr1	1567559	1570030	+	NM_006983	matrix metalloproteinase-23 precursor	NP_008914	8510	This gene (MMP23B) encodes a member of the matrix metalloproteinase (MMP) family, and it is part of a duplicated region of chromosome 1p36.3. Proteins of the matrix metalloproteinase (MMP) family are involved in the breakdown of extracellular matrix in normal physiological processes, such as embryonic development, reproduction, and tissue remodeling, as well as in disease processes, such as arthr…
LRRC37A	1564	chr17:44373461-44374660	1199	3.17;5.83;12.29	30.64;33.31;68.83	-2.64	1.66223e-07	3.43902e-05	chr17	44372496	44415160	+	NM_014834	leucine-rich repeat-containing protein 37A precursor	NP_055649	9884
COASY	-1561	chr17:40712221-40712840	619	0.00;2.43;2.53	10.84;14.80;5.29	-2.64	2.6663e-05	0.00123781	chr17	40714091	40718299	+	NM_001042532	bifunctional coenzyme A synthase isoform c	NP_001035997	80347	Coenzyme A (CoA) functions as a carrier of acetyl and acyl groups in cells and thus plays an important role in numerous synthetic and degradative metabolic pathways in all organisms. In eukaryotes, CoA and its derivatives are also involved in membrane trafficking and signal transduction. This gene encodes the bifunctional protein coenzyme A synthase (CoAsy) which carries out the last two steps in…
ANO7	-1173	chr2:242126561-242126940	379	3.17;0.00;0.36	11.31;1.85;8.82	-2.64	2.13427e-08	9.19952e-06	chr2	242127923	242164791	+	NM_001001891	anoctamin-7 isoform NGEP-long	NP_001001891	50636	This prostate-specific gene encodes a cytoplasmic protein, as well as a polytopic membrane protein which may serve as a target in prostate cancer diagnosis and immunotherapy. Alternative splicing results in multiple transcript variants encoding different isoforms. [provided by RefSeq, Aug 2011].
TCF4	1384	chr18:53301541-53302140	599	0.00;2.91;1.08	7.07;9.25;8.82	-2.65	5.3144e-05	0.00193952	chr18	53303224	52889561	-	NM_001243226	transcription factor 4 isoform c	NP_001230155	6925	This gene encodes transcription factor 4, a basic helix-loop-helix transcription factor. The encoded protein recognizes an Ephrussi-box ('E-box') binding site ('CANNTG') - a motif first identified in immunoglobulin enhancers. This gene is broadly expressed, and may play an important role in nervous system development. Defects in this gene are a cause of Pitt-Hopkins syndrome. Multiple alternative…
SUCLA2	-288	chr13:48575461-48576040	579	0.00;3.89;2.53	12.73;20.35;7.06	-2.65	1.99113e-06	0.000204975	chr13	48575462	48516790	-	NM_003850	succinyl-CoA ligase [ADP-forming] subunit beta, mitochondrial precursor	NP_003841	8803	Succinyl-CoA synthetase (SCS) is a mitochondrial matrix enzyme that acts as a heterodimer, being composed of an invariant alpha subunit and a substrate-specific beta subunit. The protein encoded by this gene is an ATP-specific SCS beta subunit that dimerizes with the SCS alpha subunit to form SCS-A, an essential component of the tricarboxylic acid cycle. SCS-A hydrolyzes ATP to convert succinate …
PRR20E	-1685	chr13:57732621-57733540	919	0.00;8.74;5.06	12.73;37.01;37.06	-2.65	2.76778e-07	4.88618e-05	chr13	57734765	57737787	+	NM_001130407	proline-rich protein 20E	NP_001123879	729250
PRR20D	-1685	chr13:57732621-57733540	919	0.00;8.74;5.06	12.73;37.01;37.06	-2.65	2.76778e-07	4.88618e-05	chr13	57734765	57737787	+	NM_001130406	proline-rich protein 20D	NP_001123878	729246
PRR20C	-1685	chr13:57732621-57733540	919	0.00;8.74;5.06	12.73;37.01;37.06	-2.65	2.76778e-07	4.88618e-05	chr13	57734765	57737787	+	NM_001130405	proline-rich protein 20C	NP_001123877	729240
PRR20B	-1685	chr13:57732621-57733540	919	0.00;8.74;5.06	12.73;37.01;37.06	-2.65	2.76778e-07	4.88618e-05	chr13	57734765	57737787	+	NM_001130404	proline-rich protein 20B	NP_001123876	729233
PRR20A	-1685	chr13:57732621-57733540	919	0.00;8.74;5.06	12.73;37.01;37.06	-2.65	2.76778e-07	4.88618e-05	chr13	57734765	57737787	+	NM_198441	proline-rich protein 20A	NP_940843	122183
LRRC4B	712	chr19:51070401-51070780	379	6.35;0.00;0.00	7.54;9.25;22.94	-2.65	4.9301e-08	1.56003e-05	chr19	51071302	51020149	-	NM_001080457	leucine-rich repeat-containing protein 4B precursor	NP_001073926	94030
PCDHA5	1160	chr5:140202281-140202760	479	0.00;2.91;2.17	7.07;9.25;15.88	-2.66	3.59751e-05	0.00149641	chr5	140201360	140391929	+	NM_018908	protocadherin alpha-5 isoform 1 precursor	NP_061731	56143	This gene is a member of the protocadherin alpha gene cluster, one of three related gene clusters tandemly linked on chromosome five that demonstrate an unusual genomic organization similar to that of B-cell and T-cell receptor gene clusters. The alpha gene cluster is composed of 15 cadherin superfamily genes related to the mouse CNR genes and consists of 13 highly similar and 2 more distantly re…
NCKIPSD	1086	chr3:48721961-48722600	639	3.17;2.43;0.72	9.43;12.95;17.65	-2.66	1.28741e-07	2.89355e-05	chr3	48723366	48711271	-	NM_184231	NCK-interacting protein with SH3 domain isoform 2	NP_909119	51517	The protein encoded by this gene is localized exclusively in the cell nucleus. It plays a role in signal transduction, and may function in the maintenance of sarcomeres and in the assembly of myofibrils into sarcomeres. It also plays an important role in stress fiber formation. The gene is involved in therapy-related leukemia by a chromosomal translocation t(3;11)(p21;q23) that involves this gene…
CPNE9	1231	chr3:9746561-9746920	359	3.17;0.00;0.72	10.37;1.85;12.35	-2.66	2.71455e-08	1.06248e-05	chr3	9745509	9771592	+	NM_153635	copine-9	NP_705899	151835
ZNF843	1208	chr16:31452921-31453360	439	0.00;1.46;8.32	15.56;20.35;26.47	-2.67	1.03155e-05	0.000638346	chr16	31454348	31446884	-	NM_001136509	zinc finger protein 843	NP_001129981	283933
GPR75-ASB3	510	chr2:54086221-54087100	879	3.17;0.97;3.62	11.79;18.50;19.41	-2.68	7.25528e-08	1.99963e-05	chr2	54087170	53897449	-	NM_001164165	GPR75-ASB3 protein	NP_001157637	100302652	This locus represents naturally occurring read-through transcription between the neighboring GPR75 (G protein-coupled receptor 75) and ASB3 (ankyrin repeat and SOCS box containing 3) on chromosome 2. The transcript includes exons from both GPR75 and ASB3 and translation initiates in the 5' non-coding exon of GPR75. The resulting protein has a novel N-terminus but is otherwise identical to that en…
GPR75	510	chr2:54086221-54087100	879	3.17;0.97;3.62	11.79;18.50;19.41	-2.68	7.25528e-08	1.99963e-05	chr2	54087170	54080049	-	NM_006794	probable G-protein coupled receptor 75	NP_006785	10936	GPR75 is a member of the G protein-coupled receptor family. GPRs are cell surface receptors that activate guanine-nucleotide binding proteins upon the binding of a ligand.[supplied by OMIM, Jul 2002]. ##Evidence-Data-START## Transcript exon combination :: AF072693.1, AK314885.1 [ECO:0000332] RNAseq introns :: single sample supports all introns ERS025085, ERS025087 [ECO:0000348] ##Evidence-Data-EN…
CERCAM	-878	chr9:131180301-131180820	519	0.00;1.46;3.62	7.54;3.70;21.18	-2.68	4.31124e-05	0.00170679	chr9	131181438	131199630	+	NM_001286760	probable inactive glycosyltransferase 25 family member 3 isoform b	NP_001273689	51148
TBC1D10A	985	chr22:30721721-30722220	499	3.17;2.43;0.36	6.13;14.80;17.65	-2.69	2.70385e-07	4.79593e-05	chr22	30722955	30687978	-	NM_031937	TBC1 domain family member 10A isoform 2	NP_114143	83874
PNLIPRP3	1877	chr10:118189021-118189580	559	0.00;3.89;0.72	11.31;14.80;3.53	-2.69	9.71181e-06	0.000614821	chr10	118187423	118237468	+	NM_001011709	pancreatic lipase-related protein 3 precursor	NP_001011709	119548
MED6	107	chr14:71067061-71067540	479	3.17;0.00;1.08	9.43;9.25;8.82	-2.69	3.89436e-09	3.19201e-06	chr14	71067407	71049937	-	NM_001284211	mediator of RNA polymerase II transcription subunit 6 isoform 4	NP_001271140	10001
LYPD2	142	chr8:143833601-143834020	419	0.00;3.89;1.81	7.54;20.35;8.82	-2.69	4.95953e-06	0.00039248	chr8	143833952	143831627	-	NM_205545	ly6/PLAUR domain-containing protein 2 precursor	NP_991108	137797
ANKRD11	1659	chr16:89555081-89555540	459	0.00;2.43;1.81	7.54;9.25;10.59	-2.69	2.80935e-05	0.00128516	chr16	89556969	89334028	-	NM_013275	ankyrin repeat domain-containing protein 11	NP_037407	29123	This locus encodes an ankryin repeat domain-containing protein. The encoded protein inhibits ligand-dependent activation of transcription. Mutations in this gene have been associated with KBG syndrome, which is characterized by macrodontia, distinctive craniofacial features, short stature, skeletal anomalies, global developmental delay, seizures and intellectual disability. Alternatively spliced …
PRAME	758	chr22:22900581-22901440	859	3.17;2.43;2.89	13.67;20.35;21.18	-2.7	3.4471e-08	1.22306e-05	chr22	22901768	22890117	-	NM_206953	melanoma antigen preferentially expressed in tumors isoform a	NP_996836	23532	This gene encodes an antigen that is preferentially expressed in human melanomas and that is recognized by cytolytic T lymphocytes. It is not expressed in normal tissues, except testis. The encoded protein acts as a repressor of retinoic acid receptor, and likely confers a growth advantage to cancer cells via this function. Alternative splicing results in multiple transcript variants. [provided b…
LPAR6	-1830	chr13:49020361-49020980	619	0.00;3.89;1.08	12.26;12.95;7.06	-2.7	7.74295e-07	0.000103358	chr13	49018840	48985181	-	NM_005767	lysophosphatidic acid receptor 6	NP_005758	10161	The protein encoded by this gene belongs to the family of G-protein coupled receptors, that are preferentially activated by adenosine and uridine nucleotides. This gene aligns with an internal intron of the retinoblastoma susceptibility gene in the reverse orientation. Alternative splicing results in multiple transcript variants. [provided by RefSeq, Jun 2009].
DNAH9	343	chr17:11501841-11502340	499	0.00;2.43;2.53	10.37;12.95;8.82	-2.7	1.54172e-06	0.000169479	chr17	11501747	11873065	+	NM_001372	dynein heavy chain 9, axonemal isoform 2	NP_001363	1770	This gene encodes the heavy chain subunit of axonemal dynein, a large multi-subunit molecular motor. Axonemal dynein attaches to microtubules and hydrolyzes ATP to mediate the movement of cilia and flagella. The gene expresses at least two transcript variants; additional variants have been described, but their full length nature has not been determined. [provided by RefSeq, Jul 2008].
ASAP3	1590	chr1:23808841-23809480	639	0.00;2.91;1.81	10.84;11.10;8.82	-2.7	7.42424e-07	0.000100211	chr1	23810750	23755055	-	NM_001143778	arf-GAP with SH3 domain, ANK repeat and PH domain-containing protein 3 isoform b	NP_001137250	55616	This gene encodes a member of a subfamily of ADP-ribosylation factor(Arf) GTPase-activating proteins that contain additional ankyrin repeat and pleckstrin homology domains. The Arf GAP domain of this protein catalyzes the hydrolysis of GTP bound to Arf proteins. The encoded protein promotes cell differentiation and migration and has been implicated in cancer cell invasion. Alternative splicing re…
POLR2J3	-292	chr7:102213141-102213580	439	3.17;1.46;2.89	2.83;18.50;28.24	-2.72	1.9517e-07	3.839e-05	chr7	102213068	102178365	-	NM_001097615	DNA-directed RNA polymerase II subunit RPB11-b2	NP_001091084	548644	This gene is a member of the RNA polymerase II subunit 11 gene family, which includes three genes in a cluster on chromosome 7q22.1 and a pseudogene on chromosome 7p13. The founding member of this family, DNA directed RNA polymerase II polypeptide J, has been shown to encode a subunit of RNA polymerase II, the polymerase responsible for synthesizing messenger RNA in eukaryotes. This locus produce…
PCDHB3	1665	chr5:140481201-140481780	579	0.00;3.89;1.08	7.54;9.25;15.88	-2.72	1.05821e-05	0.000651908	chr5	140479825	140483407	+	NM_018937	protocadherin beta-3 precursor	NP_061760	56132	This gene is a member of the protocadherin beta gene cluster, one of three related gene clusters tandemly linked on chromosome five. The gene clusters demonstrate an unusual genomic organization similar to that of B-cell and T-cell receptor gene clusters. The beta cluster contains 16 genes and 3 pseudogenes, each encoding 6 extracellular cadherin domains and a cytoplasmic tail that deviates from …
HSPB6	650	chr19:36246621-36247940	1319	9.52;6.80;7.59	45.73;46.26;65.30	-2.72	1.04225e-07	2.50378e-05	chr19	36247930	36245466	-	NM_144617	heat shock protein beta-6	NP_653218	126393	This locus encodes a heat shock protein. The encoded protein likely plays a role in smooth muscle relaxation. [provided by RefSeq, Jan 2012]. Publication Note: This RefSeq record includes a subset of the publications that are available for this gene. Please see the Gene record to access additional publications. ##Evidence-Data-START## Transcript exon combination :: AK056951.1, BC068046.1 [ECO:000…
PTPN20B	50	chr10:46640101-46641120	1019	19.05;2.91;7.59	49.97;77.72;68.83	-2.73	1.31959e-06	0.000152392	chr10	46640660	46550122	-	NM_001042360	tyrosine-protein phosphatase non-receptor type 20 isoform 5	NP_001035819	26095	The product of this gene belongs to the family of classical tyrosine-specific protein tyrosine phosphatases. Many protein tyrosine phosphatases have been shown to regulate fundamental cellular processes. The encoded protein appears to be targeted to sites of actin polymerization. A pseudogene of this gene has been defined on chromosome 10. Alternative splicing results in multiple transcript varia…
OR52H1	-717	chr11:5567201-5567740	539	0.00;3.40;1.45	6.60;16.65;8.82	-2.73	1.73185e-05	0.000931574	chr11	5566753	5565790	-	NM_001005289	olfactory receptor 52H1	NP_001005289	390067	Olfactory receptors interact with odorant molecules in the nose, to initiate a neuronal response that triggers the perception of a smell. The olfactory receptor proteins are members of a large family of G-protein-coupled receptors (GPCR) arising from single coding-exon genes. Olfactory receptors share a 7-transmembrane domain structure with many neurotransmitter and hormone receptors and are resp…
OR1J1	875	chr9:125239001-125239660	659	0.00;3.40;1.08	4.24;16.65;8.82	-2.73	3.06398e-05	0.00135231	chr9	125240205	125239236	-	NM_001004451	olfactory receptor 1J1	NP_001004451	347168	Olfactory receptors interact with odorant molecules in the nose, to initiate a neuronal response that triggers the perception of a smell. The olfactory receptor proteins are members of a large family of G-protein-coupled receptors (GPCR) arising from single coding-exon genes. Olfactory receptors share a 7-transmembrane domain structure with many neurotransmitter and hormone receptors and are resp…
DRD4	-924	chr11:636041-636720	679	6.35;0.97;2.53	15.08;16.65;33.53	-2.73	1.33449e-07	2.96134e-05	chr11	637304	640705	+	NM_000797	D(4) dopamine receptor	NP_000788	1815	This gene encodes the D4 subtype of the dopamine receptor. The D4 subtype is a G-protein coupled receptor which inhibits adenylyl cyclase. It is a target for drugs which treat schizophrenia and Parkinson disease. Mutations in this gene have been associated with various behavioral phenotypes, including autonomic nervous system dysfunction, attention deficit/hyperactivity disorder, and the personal…
DCTPP1	-1477	chr16:30442621-30443080	459	0.00;2.43;0.36	7.54;7.40;3.53	-2.73	3.19364e-05	0.00139406	chr16	30441373	30435018	-	NM_024096	dCTP pyrophosphatase 1	NP_077001	79077
ZNF433	1195	chr19:12145121-12145540	419	0.00;2.91;1.81	4.71;9.25;17.65	-2.74	2.38567e-05	0.00112879	chr19	12146525	12125531	-	NM_001080411	zinc finger protein 433	NP_001073880	163059
SLC15A3	457	chr11:60718561-60719040	479	0.00;1.46;4.34	13.20;16.65;8.82	-2.74	2.03784e-06	0.000208974	chr11	60719257	60704554	-	NM_016582	solute carrier family 15 member 3	NP_057666	51296
RNF212	-248	chr4:1107361-1107840	479	12.70;0.00;0.00	5.19;37.01;42.36	-2.74	2.44076e-07	4.47936e-05	chr4	1107352	1065265	-	NM_001131034	probable E3 SUMO-protein ligase RNF212 isoform a	NP_001124506	285498	This gene encodes a RING finger protein that may function as a ubiquitin ligase. The encoded protein may be involved in meiotic recombination. This gene is located within a linkage disequilibrium block and polymorphisms in this gene may influence recombination rates. Alternate splicing results in multiple transcript variants.[provided by RefSeq, Oct 2010].
HKR1	-959	chr19:37824381-37824860	479	0.00;2.43;6.87	15.08;22.21;24.71	-2.74	6.54541e-08	1.86753e-05	chr19	37825579	37855357	+	NM_181786	Krueppel-related zinc finger protein 1	NP_861451	284459
NECAP2	-1616	chr1:16765221-16765880	659	0.00;1.46;3.25	13.67;9.25;8.82	-2.75	4.35149e-08	1.4386e-05	chr1	16767166	16786584	+	NM_001145277	adaptin ear-binding coat-associated protein 2 isoform 2	NP_001138749	55707	This gene likely encodes a member of the adaptin-ear-binding coat-associated protein family. Studies of a similar protein in rat suggest a role in clathrin-mediated endocytosis. Alternatively spliced transcript variants have been described. [provided by RefSeq, Feb 2009].
HCK	-720	chr20:30638801-30639740	939	0.00;4.37;8.32	25.46;38.86;21.18	-2.75	3.57818e-08	1.25399e-05	chr20	30639990	30689657	+	NM_002110	tyrosine-protein kinase HCK isoform a	NP_002101	3055	The protein encoded by this gene is a member of the Src family of tyrosine kinases. This protein is primarily hemopoietic, particularly in cells of the myeloid and B-lymphoid lineages. It may help couple the Fc receptor to the activation of the respiratory burst. In addition, it may play a role in neutrophil migration and in the degranulation of neutrophils. Multiple isoforms with different subce…
SULT1A4	-188	chr16:30210141-30210580	439	0.00;1.94;1.45	8.49;7.40;7.06	-2.76	1.02282e-05	0.000634277	chr16	30210548	30215650	+	NM_001017390	sulfotransferase 1A4	NP_001017390	445329	Sulfotransferase enzymes catalyze the sulfate conjugation of many hormones, neurotransmitters, drugs, and xenobiotic compounds. These cytosolic enzymes are different in their tissue distributions and substrate specificities. The gene structure (number and length of exons) is similar among family members. This gene encodes a phenol sulfotransferase with thermolabile enzyme activity. Four sulfotran…
SULT1A3	-188	chr16:30210141-30210580	439	0.00;1.94;1.45	8.49;7.40;7.06	-2.76	1.02282e-05	0.000634277	chr16	30210548	30215650	+	NM_177552	sulfotransferase 1A3	NP_808220	6818	Sulfotransferase enzymes catalyze the sulfate conjugation of many hormones, neurotransmitters, drugs, and xenobiotic compounds. These cytosolic enzymes are different in their tissue distributions and substrate specificities. The gene structure (number and length of exons) is similar among family members. This gene encodes a phenol sulfotransferase with thermolabile enzyme activity. Four sulfotran…
SEC16A	317	chr9:139376981-139377400	419	3.17;0.00;0.36	4.24;5.55;14.12	-2.76	6.21429e-08	1.81017e-05	chr9	139377507	139334547	-	NM_014866	protein transport protein Sec16A isoform 1	NP_055681	9919	This gene encodes a protein that forms part of the Sec16 complex. This protein has a role in protein transport from the endoplasmic reticulum (ER) to the Golgi and mediates COPII vesicle formation at the transitional ER. Alternative splicing results in multiple transcript variants that encode different protein isoforms. [provided by RefSeq, Feb 2013].
PPIAL4C	139	chr1:147955081-147955480	399	0.00;3.40;0.72	9.90;9.25;8.82	-2.76	9.86451e-07	0.00012229	chr1	147955419	147954634	-	NM_001135789	peptidyl-prolyl cis-trans isomerase A-like 4A/B/C	NP_001129261	653598
PPIAL4B	139	chr1:147955081-147955480	399	0.00;3.40;0.72	9.90;9.25;8.82	-2.76	9.86451e-07	0.00012229	chr1	147955419	147954634	-	NM_001143883	peptidyl-prolyl cis-trans isomerase A-like 4A/B/C	NP_001137355	653505
OXT	-445	chr20:3051561-3052080	519	0.00;2.91;1.45	6.13;9.25;14.12	-2.76	4.06431e-05	0.00163143	chr20	3052265	3053163	+	NM_000915	oxytocin-neurophysin 1 preproprotein	NP_000906	5020	This gene encodes a precursor protein that is processed to produce oxytocin and neurophysin I. Oxytocin is a posterior pituitary hormone which is synthesized as an inactive precursor in the hypothalamus along with its carrier protein neurophysin I. Together with neurophysin, it is packaged into neurosecretory vesicles and transported axonally to the nerve endings in the neurohypophysis, where it …
TWSG1	-314	chr18:9334261-9334640	379	3.17;0.00;0.00	5.19;11.10;5.29	-2.77	7.56846e-08	2.05208e-05	chr18	9334764	9402418	+	NM_020648	twisted gastrulation protein homolog 1 precursor	NP_065699	57045
PPARGC1B	-1574	chr5:149108121-149108360	239	0.00;2.43;1.08	8.01;1.85;14.12	-2.77	6.7946e-05	0.00219304	chr5	149109814	149234585	+	NM_001172698	peroxisome proliferator-activated receptor gamma coactivator 1-beta isoform 2	NP_001166169	133522	The protein encoded by this gene stimulates the activity of several transcription factors and nuclear receptors, including estrogen receptor alpha, nuclear respiratory factor 1, and glucocorticoid receptor. The encoded protein may be involved in fat oxidation, non-oxidative glucose metabolism, and the regulation of energy expenditure. This protein is downregulated in prediabetic and type 2 diabet…
DMRTB1	819	chr1:53925621-53926160	539	0.00;1.94;1.81	11.31;3.70;10.59	-2.77	3.23775e-05	0.00139406	chr1	53925071	53933158	+	NM_033067	doublesex- and mab-3-related transcription factor B1	NP_149056	63948
DEFA1B	784	chr8:6836601-6837060	459	0.00;3.40;1.81	8.49;12.95;14.12	-2.77	2.47754e-06	0.000236938	chr8	6837614	6835170	-	NM_001302265	neutrophil defensin 1 isoform 1 preproprotein	NP_001289194	728358	Defensins are a family of antimicrobial and cytotoxic peptides thought to be involved in host defense. They are abundant in the granules of neutrophils and also found in the epithelia of mucosal surfaces such as those of the intestine, respiratory tract, urinary tract, and vagina. Members of the defensin family are highly similar in protein sequence and distinguished by a conserved cysteine motif…
DEFA1	784	chr8:6836601-6837060	459	0.00;3.40;1.81	8.49;12.95;14.12	-2.77	2.47754e-06	0.000236938	chr8	6837614	6835170	-	NM_004084	neutrophil defensin 1 preproprotein	NP_004075	1667	Defensins are a family of antimicrobial and cytotoxic peptides thought to be involved in host defense. They are abundant in the granules of neutrophils and also found in the epithelia of mucosal surfaces such as those of the intestine, respiratory tract, urinary tract, and vagina. Members of the defensin family are highly similar in protein sequence and distinguished by a conserved cysteine motif…
SPTBN2	-1220	chr11:66489801-66490380	579	3.17;0.49;0.36	7.54;14.80;5.29	-2.78	3.39566e-08	1.20915e-05	chr11	66488870	66452719	-	NM_006946	spectrin beta chain, non-erythrocytic 2	NP_008877	6712	Spectrins are principle components of a cell's membrane-cytoskeleton and are composed of two alpha and two beta spectrin subunits. The protein encoded by this gene (SPTBN2), is called spectrin beta non-erythrocytic 2 or beta-III spectrin. It is related to, but distinct from, the beta-II spectrin gene which is also known as spectrin beta non-erythrocytic 1 (SPTBN1). SPTBN2 regulates the glutamate …
NPIPB5	957	chr16:22525461-22526140	679	0.00;6.31;2.17	6.13;33.31;19.41	-2.79	1.35746e-07	3.00128e-05	chr16	22524843	22547841	+	NM_001135865	nuclear pore complex interacting protein family member	NP_001129337	100132247
FREM1	1151	chr9:14778181-14778580	399	3.17;0.00;0.00	7.54;5.55;8.82	-2.79	4.09859e-09	3.2961e-06	chr9	14779531	14734663	-	NM_001177704	FRAS1-related extracellular matrix protein 1 isoform 2	NP_001171175	158326	This gene encodes a basement membrane protein that may play a role in craniofacial and renal development. Mutations in this gene have been associated with bifid nose with or without anorectal and renal anomalies. Alternatively spliced transcript variants encoding different isoforms have been described. PubMed ID 19940113 describes one such variant that initiates transcription within a distinct, i…
CCDC177	1980	chr14:70039381-70039860	479	3.17;0.00;1.08	6.13;7.40;15.88	-2.79	7.37133e-08	2.02442e-05	chr14	70041600	70036530	-	NM_001271507	coiled-coil domain-containing protein 177	NP_001258436	56936
C14orf93	-170	chr14:23479361-23479800	439	3.17;0.00;0.36	2.83;11.10;10.59	-2.79	2.37636e-07	4.38117e-05	chr14	23479410	23456109	-	NM_021944	uncharacterized protein C14orf93 isoform a precursor	NP_068763	60686
TP53TG3C	1731	chr16:33263441-33264260	819	0.00;1.94;1.81	6.13;12.95;7.06	-2.8	9.69958e-05	0.0028068	chr16	33262119	33264159	+	NM_001205259	TP53-target gene 3 protein	NP_001192188	653550
SULF1	-1107	chr8:70403521-70404320	799	3.17;6.31;11.57	45.25;55.51;45.89	-2.8	3.14009e-12	2.58906e-08	chr8	70405027	70573147	+	NM_001128206	extracellular sulfatase Sulf-1 precursor	NP_001121678	23213	This gene encodes an extracellular heparan sulfate endosulfatase. The encoded enzyme selectively removes 6-O-sulfate groups from heparan sulfate chains of heparan sulfate proteoglycans (HSPGs). The enzyme is secreted through the Golgi and is subsequently localized to the cell surface. The expression of this gene may be down-regulated in several types of cancer, including hepatocellular (HCC), ova…
GOLGA6L9	103	chr15:82722941-82723240	299	0.00;3.89;0.72	3.77;3.70;24.71	-2.8	2.15655e-06	0.000217066	chr15	82722987	82731586	+	NM_001291420	Golgin subfamily A member 6-like protein 9 isoform 2	NP_001278349	440295
ANKRD62	-257	chr18:12093281-12093900	619	0.00;3.40;2.53	5.19;18.50;17.65	-2.8	2.00347e-06	0.000206092	chr18	12093847	12129748	+	NM_001277333	ankyrin repeat domain-containing protein 62	NP_001264262	342850
CHUK	-206	chr10:101989341-101989760	419	0.00;1.46;2.53	6.13;14.80;7.06	-2.81	8.06514e-05	0.00240793	chr10	101989344	101948123	-	NM_001278	inhibitor of nuclear factor kappa-B kinase subunit alpha	NP_001269	1147	This gene encodes a member of the serine/threonine protein kinase family. The encoded protein, a component of a cytokine-activated protein complex that is an inhibitor of the essential transcription factor NF-kappa-B complex, phosphorylates sites that trigger the degradation of the inhibitor via the ubiquination pathway, thereby activating the transcription factor. [provided by RefSeq, Jul 2008].…
CDKN3	1898	chr14:54865261-54865880	619	0.00;2.43;0.72	7.54;9.25;5.29	-2.81	2.05433e-05	0.00105847	chr14	54863672	54886934	+	NM_001130851	cyclin-dependent kinase inhibitor 3 isoform 2	NP_001124323	1033	The protein encoded by this gene belongs to the dual specificity protein phosphatase family. It was identified as a cyclin-dependent kinase inhibitor, and has been shown to interact with, and dephosphorylate CDK2 kinase, thus prevent the activation of CDK2 kinase. This gene was reported to be deleted, mutated, or overexpressed in several kinds of cancers. Alternatively spliced transcript variants…
CDH22	-1583	chr20:44938481-44938960	479	0.00;1.94;2.53	6.13;12.95;12.35	-2.81	6.00402e-05	0.00200742	chr20	44937137	44802371	-	NM_021248	cadherin-22 precursor	NP_067071	64405	This gene is a member of the cadherin superfamily. The gene product is composed of five cadherin repeat domains and a cytoplasmic tail similar to the highly conserved cytoplasmic region of classical cadherins. Expressed predominantly in the brain, this putative calcium-dependent cell adhesion protein may play an important role in morphogenesis and tissue formation in neural and non-neural cells d…
MAGEA4	641	chrX:151087201-151087600	399	3.17;0.00;0.36	4.71;16.65;3.53	-2.82	2.19963e-08	9.40656e-06	chrX	151086759	151093642	+	NM_001011550	melanoma-associated antigen 4	NP_001011550	4103	This gene is a member of the MAGEA gene family. The members of this family encode proteins with 50 to 80% sequence identity to each other. The promoters and first exons of the MAGEA genes show considerable variability, suggesting that the existence of this gene family enables the same function to be expressed under different transcriptional controls. The MAGEA genes are clustered at chromosomal l…
LTBP4	384	chr19:41107281-41108040	759	0.00;4.37;4.34	18.38;14.80;28.24	-2.82	2.6426e-08	1.04487e-05	chr19	41107276	41135725	+	NM_001042545	latent-transforming growth factor beta-binding protein 4 isoform c precursor	NP_001036010	8425	The protein encoded by this gene binds transforming growth factor beta (TGFB) as it is secreted and targeted to the extracellular matrix. TGFB is biologically latent after secretion and insertion into the extracellular matrix, and sheds TGFB and other proteins upon activation. Defects in this gene may be a cause of cutis laxa and severe pulmonary, gastrointestinal, and urinary abnormalities. Thre…
SNAPC4	1129	chr9:139291421-139292100	679	6.35;2.91;1.81	14.14;18.50;45.89	-2.83	1.11898e-07	2.62709e-05	chr9	139292889	139270028	-	NM_003086	snRNA-activating protein complex subunit 4	NP_003077	6621
ATP2B2	78	chr3:10547001-10547380	379	3.17;0.00;0.00	6.60;1.85;14.12	-2.83	9.24354e-09	5.46695e-06	chr3	10547268	10365706	-	NM_001683	plasma membrane calcium-transporting ATPase 2 isoform 2	NP_001674	491	The protein encoded by this gene belongs to the family of P-type primary ion transport ATPases characterized by the formation of an aspartyl phosphate intermediate during the reaction cycle. These enzymes remove bivalent calcium ions from eukaryotic cells against very large concentration gradients and play a critical role in intracellular calcium homeostasis. The mammalian plasma membrane calcium…
NBPF15	-666	chr1:148559881-148560480	599	0.00;1.94;1.45	8.01;9.25;7.06	-2.84	1.02323e-05	0.000634465	chr1	148560846	148596267	+	NM_173638	neuroblastoma breakpoint family member 15	NP_775909	284565	This gene is a member of the neuroblastoma breakpoint family (NBPF) which consists of dozens of recently duplicated genes primarily located in segmental duplications on human chromosome 1. This gene family has experienced its greatest expansion within the human lineage and has expanded, to a lesser extent, among primates in general. Members of this gene family are characterized by tandemly repeat…
DNPH1	-69	chr6:43197041-43197520	479	0.00;2.91;1.45	7.54;14.80;8.82	-2.84	1.09892e-05	0.00066666	chr6	43197211	43193366	-	NM_006443	2'-deoxynucleoside 5'-phosphate N-hydrolase 1 isoform 1	NP_006434	10591	This gene was identified on the basis of its stimulation by c-Myc protein. The latter is a transcription factor that participates in the regulation of cell proliferation, differentiation, and apoptosis. The exact function of this gene is not known but studies in rat suggest a role in cellular proliferation and c-Myc-mediated transformation. Two alternative transcripts encoding different proteins …
TUBA1C	1196	chr12:49659761-49660360	599	0.00;1.94;1.81	3.77;7.40;15.88	-2.85	5.92572e-05	0.00198657	chr12	49658864	49667113	+	NM_032704	tubulin alpha-1C chain	NP_116093	84790
SYK	-1961	chr9:93587541-93587940	399	0.00;1.46;0.72	6.60;5.55;3.53	-2.85	6.1009e-05	0.00202949	chr9	93589701	93660842	+	NM_001174167	tyrosine-protein kinase SYK isoform Syk(L)	NP_001167638	6850	This gene encodes a member of the family of non-receptor type Tyr protein kinases. This protein is widely expressed in hematopoietic cells and is involved in coupling activated immunoreceptors to downstream signaling events that mediate diverse cellular responses, including proliferation, differentiation, and phagocytosis. It is thought to be a modulator of epithelial cell growth and a potential …
SLC35D3	1212	chr6:137244101-137245080	979	0.00;3.89;1.45	13.20;11.10;14.12	-2.85	1.03932e-08	5.9152e-06	chr6	137243378	137246798	+	NM_001008783	solute carrier family 35 member D3	NP_001008783	340146
RHBDL2	436	chr1:39406761-39407280	519	0.00;1.46;2.17	8.01;9.25;8.82	-2.85	1.71376e-05	0.000924374	chr1	39407456	39351478	-	NM_017821	rhomboid-related protein 2	NP_060291	54933	The protein encoded by this gene is a member of the rhomboid family of integral membrane proteins. This family contains proteins that are related to Drosophila rhomboid protein. Members of this family are found in both prokaryotes and eukaryotes and are thought to function as intramembrane serine proteases. The encoded protein is thought to release soluble growth factors by proteolytic cleavage o…
COL3A1	-1798	chr2:189837001-189837600	599	0.00;0.49;3.98	6.60;20.35;5.29	-2.85	2.83104e-05	0.00129311	chr2	189839098	189877472	+	NM_000090	collagen alpha-1(III) chain preproprotein	NP_000081	1281	This gene encodes the pro-alpha1 chains of type III collagen, a fibrillar collagen that is found in extensible connective tissues such as skin, lung, uterus, intestine and the vascular system, frequently in association with type I collagen. Mutations in this gene are associated with Ehlers-Danlos syndrome types IV, and with aortic and arterial aneurysms. Two transcripts, resulting from the use of…
SIX5	617	chr19:46271661-46272100	439	0.00;0.97;2.89	8.49;3.70;15.88	-2.86	4.68142e-05	0.00181549	chr19	46272497	46268042	-	NM_175875	homeobox protein SIX5	NP_787071	147912	The protein encoded by this gene is a homeodomain-containing transcription factor that appears to function in the regulation of organogenesis. This gene is located downstream of the dystrophia myotonica-protein kinase gene. Mutations in this gene are a cause of branchiootorenal syndrome type 2. [provided by RefSeq, Jul 2009]. Sequence Note: This RefSeq record was created from transcript and genom…
RMDN2	1264	chr2:38178661-38179040	379	0.00;2.91;0.00	4.71;12.95;3.53	-2.86	7.5176e-05	0.00233415	chr2	38177586	38294285	+	NM_144713	regulator of microtubule dynamics protein 2 isoform 1	NP_653314	151393
KRT7	-883	chr12:52625761-52626380	619	0.00;1.46;2.53	7.07;16.65;5.29	-2.86	3.25777e-05	0.00140005	chr12	52626953	52642709	+	NM_005556	keratin, type II cytoskeletal 7	NP_005547	3855	The protein encoded by this gene is a member of the keratin gene family. The type II cytokeratins consist of basic or neutral proteins which are arranged in pairs of heterotypic keratin chains coexpressed during differentiation of simple and stratified epithelial tissues. This type II cytokeratin is specifically expressed in the simple epithelia lining the cavities of the internal organs and in t…
GID4	1540	chr17:17943961-17944340	379	0.00;1.46;1.08	7.54;7.40;3.53	-2.86	3.55069e-05	0.00148559	chr17	17942610	17971718	+	NM_024052	glucose-induced degradation protein 4 homolog	NP_076957	79018	The multiprotein Mediator complex is a coactivator required for activation of RNA polymerase II transcription by DNA bound transcription factors. The protein encoded by this gene is thought to be a subunit of the Mediator complex. This gene is located within the Smith-Magenis syndrome region on chromosome 17. [provided by RefSeq, Jul 2008]. ##Evidence-Data-START## Transcript exon combination :: A…
POLR2M	-428	chr15:57998061-57998520	459	0.00;1.94;1.45	4.71;14.80;5.29	-2.87	7.50341e-05	0.00233115	chr15	57998718	58009755	+	NM_015532	protein GRINL1A isoform 1	NP_056347	81488	This gene encodes a subunit of a specific form of RNA polymerase II termed Pol II(G). The encoded protein may act as a negative regulator of transcriptional activation by the Mediator complex. Alternative splicing results in multiple transcript variants. There is a pseudogene for this gene on chromosome 4. Readthrough transcription between this gene and the neighboring upstream gene MYZAP (myocar…
PRR13	-712	chr12:53834501-53834940	439	0.00;0.97;2.53	7.54;11.10;7.06	-2.88	2.21363e-05	0.00111591	chr12	53835432	53840427	+	NM_018457	proline-rich protein 13 isoform 1	NP_060927	54458
OR2Y1	-412	chr5:180167281-180167660	379	0.00;1.94;0.36	6.13;5.55;5.29	-2.88	6.10108e-05	0.00202949	chr5	180167058	180166122	-	NM_001001657	olfactory receptor 2Y1	NP_001001657	134083	Olfactory receptors interact with odorant molecules in the nose, to initiate a neuronal response that triggers the perception of a smell. The olfactory receptor proteins are members of a large family of G-protein-coupled receptors (GPCR) arising from single coding-exon genes. Olfactory receptors share a 7-transmembrane domain structure with many neurotransmitter and hormone receptors and are resp…
ASCL3	1590	chr11:8962741-8963240	499	0.00;1.94;1.45	8.49;11.10;5.29	-2.88	1.58886e-05	0.000872612	chr11	8964580	8959118	-	NM_020646	achaete-scute homolog 3	NP_065697	56676	Basic helix-loop-helix transcription factors, such as ASCL3, are essential for the determination of cell fate and the development and differentiation of numerous tissues (Jonsson et al., 2004 [PubMed 15475265]).[supplied by OMIM, Mar 2008]. ##Evidence-Data-START## CDS exon combination :: BG199363.1 [ECO:0000331] ##Evidence-Data-END##
AMDHD2	-922	chr16:2569081-2569800	719	3.17;0.49;7.96	16.50;38.86;30.00	-2.88	2.52355e-07	4.59015e-05	chr16	2570362	2580955	+	NM_001145815	putative N-acetylglucosamine-6-phosphate deacetylase isoform 2	NP_001139287	51005
UQCC1	-195	chr20:33999741-34000540	799	0.00;2.91;2.53	13.20;14.80;12.35	-2.89	1.00432e-08	5.79194e-06	chr20	33999945	33890368	-	NM_001184977	ubiquinol-cytochrome-c reductase complex assembly factor 1 isoform c	NP_001171906	55245	This gene encodes a transmembrane protein that is structurally similar to the mouse basic fibroblast growth factor repressed ZIC-binding protein. In mouse this protein may be involved in fibroblast growth factor regulated growth control. In humans, polymorphisms in this gene are associated with variation in human height and osteoarthritis. Alternate splicing results in multiple transcript variant…
SELENBP1	1570	chr1:151343461-151343820	359	0.00;1.94;0.72	8.96;9.25;1.76	-2.91	9.35979e-05	0.00272213	chr1	151345210	151336777	-	NM_001258288	selenium-binding protein 1 isoform 2	NP_001245217	8991	This gene encodes a member of the selenium-binding protein family. Selenium is an essential nutrient that exhibits potent anticarcinogenic properties, and deficiency of selenium may cause certain neurologic diseases. The effects of selenium in preventing cancer and neurologic diseases may be mediated by selenium-binding proteins, and decreased expression of this gene may be associated with severa…
INHBE	1985	chr12:57850781-57851380	599	0.00;3.40;0.72	7.54;11.10;12.35	-2.91	4.22049e-06	0.000348875	chr12	57849095	57851791	+	NM_031479	inhibin beta E chain precursor	NP_113667	83729	INHBE is a member of the activin beta family (see INHBA; MIM 147290) that plays a role in pancreatic exocrine cell growth and proliferation (Hashimoto et al., 2006 [PubMed 16426570]).[supplied by OMIM, May 2008]. ##Evidence-Data-START## Transcript exon combination :: BC005161.2, AF412024.1 [ECO:0000332] RNAseq introns :: single sample supports all introns ERS025081, ERS025084 [ECO:0000348] ##Evid…
AMN	-32	chr14:103388521-103389400	879	3.17;0.00;0.72	9.43;9.25;10.59	-2.91	2.35976e-09	2.2929e-06	chr14	103388992	103397179	+	NM_030943	protein amnionless precursor	NP_112205	81693	The protein encoded by this gene is a type I transmembrane protein. It is thought to modulate bone morphogenetic protein (BMP) receptor function by serving as an accessory or coreceptor, and thus facilitates or hinders BMP binding. It is known that the mouse AMN gene is expressed in the extraembryonic visceral endoderm layer during gastrulation, but it is found to be mutated in amnionless mouse. …
LOC102724957	990	chr11:15666181-15666660	479	0.00;1.94;0.72	9.43;3.70;7.06	-2.92	3.79999e-05	0.00155749	chr11	15665430	15726914	+	NM_001293172	uncharacterized protein LOC102724957 precursor	NP_001280101	102724957
KIAA1211	620	chr4:57036581-57037380	799	0.00;3.40;0.72	9.43;12.95;8.82	-2.92	4.94591e-07	7.38894e-05	chr4	57036360	57196890	+	NM_020722	uncharacterized protein KIAA1211	NP_065773	57482
CDHR2	-1881	chr5:175967241-175968020	779	0.00;1.46;2.53	6.60;12.95;10.59	-2.92	4.95888e-05	0.00188873	chr5	175969511	176022769	+	NM_001171976	cadherin-related family member 2 precursor	NP_001165447	54825	This gene is a member of the protocadherin family, which represents a subset of the larger cadherin superfamily. The members of the protocadherin family encode non-classical cadherins that function as calcium-dependent cell-cell adhesion molecules. This protocadherin represents a new candidate for tumor suppression. Alternatively spliced transcript variants that encode the same protein have been …
CCR10	1715	chr17:40831941-40832320	379	0.00;0.97;2.53	6.60;11.10;8.82	-2.92	5.31587e-05	0.00193952	chr17	40833845	40831419	-	NM_016602	C-C chemokine receptor type 10	NP_057686	2826	Chemokines are a group of small (approximately 8 to 14 kD), mostly basic, structurally related molecules that regulate cell trafficking of various types of leukocytes through interactions with a subset of 7-transmembrane, G protein-coupled receptors. Chemokines also play fundamental roles in the development, homeostasis, and function of the immune system, and they have effects on cells of the cen…
SPAG11B	-238	chr8:7321201-7321660	459	0.00;1.46;1.81	6.60;14.80;3.53	-2.93	5.37965e-05	0.0019577	chr8	7321192	7305275	-	NM_058202	sperm-associated antigen 11B isoform H preproprotein	NP_478109	10407	This gene encodes several androgen-dependent, epididymis-specific secretory proteins. The specific functions of these proteins have not been determined, but they are thought to be involved in sperm maturation. Some of the isoforms contain regions of similarity to beta-defensins, a family of antimicrobial peptides. The gene is located on chromosome 8p23 near the defensin gene cluster. Alternative …
LUZP1	701	chr1:23494341-23494960	619	3.17;0.00;1.08	12.26;14.80;5.29	-2.93	1.07726e-08	6.05409e-06	chr1	23495351	23410515	-	NM_001142546	leucine zipper protein 1	NP_001136018	7798	This gene encodes a protein that contains a leucine zipper motif. The exact function of the encoded protein is not known. In mice this gene affects neural tube closure. Alternative splicing results in multiple transcript variants. [provided by RefSeq, Dec 2008].
EFHD2	660	chr1:15736541-15737560	1019	0.00;6.80;5.79	18.38;37.01;40.59	-2.93	2.47071e-07	4.52127e-05	chr1	15736390	15756839	+	NM_024329	EF-hand domain-containing protein D2	NP_077305	79180
STOM	1002	chr9:124131361-124131800	439	0.00;2.91;1.45	5.19;7.40;21.18	-2.95	1.7862e-06	0.000188899	chr9	124132582	124101265	-	NM_001270527	erythrocyte band 7 integral membrane protein isoform d	NP_001257456	2040	This gene encodes a member of a highly conserved family of integral membrane proteins. The encoded protein localizes to the cell membrane of red blood cells and other cell types, where it may regulate ion channels and transporters. Loss of localization of the encoded protein is associated with hereditary stomatocytosis, a form of hemolytic anemia. There is a pseudogene for this gene on chromosome…
OTOP1	121	chr4:4228301-4228700	399	0.00;3.89;0.72	3.30;9.25;22.94	-2.95	6.49332e-07	8.97206e-05	chr4	4228621	4190529	-	NM_177998	otopetrin-1	NP_819056	133060
KCNN4	1109	chr19:44284061-44284540	479	0.00;1.94;1.08	10.84;3.70;8.82	-2.95	1.52844e-05	0.00084724	chr19	44285409	44270684	-	NM_002250	intermediate conductance calcium-activated potassium channel protein 4	NP_002241	3783	The protein encoded by this gene is part of a potentially heterotetrameric voltage-independent potassium channel that is activated by intracellular calcium. Activation is followed by membrane hyperpolarization, which promotes calcium influx. The encoded protein may be part of the predominant calcium-activated potassium channel in T-lymphocytes. This gene is similar to other KCNN family potassium …
CLCN1	-38	chr7:143012801-143013560	759	0.00;1.94;2.17	4.71;11.10;15.88	-2.95	1.53345e-05	0.000849664	chr7	143013218	143049097	+	NM_000083	chloride channel protein 1	NP_000074	1180	The CLCN family of voltage-dependent chloride channel genes comprises nine members (CLCN1-7, Ka and Kb) which demonstrate quite diverse functional characteristics while sharing significant sequence homology. The protein encoded by this gene regulates the electric excitability of the skeletal muscle membrane. Mutations in this gene cause two forms of inherited human muscle disorders: recessive gen…
BRD1	302	chr22:50217981-50218320	339	0.00;1.46;1.45	6.13;9.25;7.06	-2.95	7.93347e-05	0.00240299	chr22	50218452	50166936	-	NM_014577	bromodomain-containing protein 1	NP_055392	23774	This gene encodes a protein of unknown function. The protein contains a bromodomain, a sequence motif often found in transcriptional coactivators, and localizes to the nucleus in testis and several other cell types. [provided by RefSeq, Jul 2008]. Publication Note: This RefSeq record includes a subset of the publications that are available for this gene. Please see the Gene record to access addit…
ADORA2A	836	chr22:24820201-24820600	399	0.00;1.94;2.17	4.71;11.10;15.88	-2.95	1.53345e-05	0.000849664	chr22	24819564	24838328	+	NM_001278500	adenosine receptor A2a	NP_001265429	135	This gene encodes a member of the guanine nucleotide-binding protein (G protein)-coupled receptor (GPCR) superfamily, which is subdivided into classes and subtypes. The receptors are seven-pass transmembrane proteins that respond to extracellular cues and activate intracellular signal transduction pathways. This protein, an adenosine receptor of A2A subtype, uses adenosine as the preferred endoge…
ACVR1B	47	chr12:52346961-52347460	499	0.00;2.43;1.08	10.84;7.40;8.82	-2.95	1.7873e-07	3.64004e-05	chr12	52347163	52390863	+	NM_020327	activin receptor type-1B isoform b	NP_064732	91	This gene encodes an activin A type IB receptor. Activins are dimeric growth and differentiation factors which belong to the transforming growth factor-beta (TGF-beta) superfamily of structurally related signaling proteins. Activins signal through a heteromeric complex of receptor serine kinases which include at least two type I and two type II receptors. This protein is a type I receptor which i…
EMP3	-1918	chr19:48826461-48826960	499	0.00;2.43;1.81	6.13;7.40;19.41	-2.96	3.4119e-06	0.000305841	chr19	48828628	48833810	+	NM_001425	epithelial membrane protein 3	NP_001416	2014
ZSCAN1	427	chr19:58545121-58546600	1479	6.35;2.91;10.49	41.96;38.86;74.13	-2.97	1.31447e-07	2.93687e-05	chr19	58545433	58565999	+	NM_182572	zinc finger and SCAN domain-containing protein 1	NP_872378	284312
PHC2	1854	chr1:33839101-33839580	479	0.00;0.97;2.53	7.54;9.25;10.59	-2.97	1.71478e-05	0.000924456	chr1	33841194	33789223	-	NM_198040	polyhomeotic-like protein 2 isoform a	NP_932157	1912	In Drosophila melanogaster, the 'Polycomb' group (PcG) of genes are part of a cellular memory system that is responsible for the stable inheritance of gene activity. PcG proteins form a large multimeric, chromatin-associated protein complex. The protein encoded by this gene has homology to the Drosophila PcG protein 'polyhomeotic' (Ph) and is known to heterodimerize with EDR1 and colocalize with …
FTL	-855	chr19:49467421-49468000	579	0.00;0.97;3.62	5.19;14.80;15.88	-2.97	1.02276e-05	0.000634277	chr19	49468565	49470136	+	NM_000146	ferritin light chain	NP_000137	2512	This gene encodes the light subunit of the ferritin protein. Ferritin is the major intracellular iron storage protein in prokaryotes and eukaryotes. It is composed of 24 subunits of the heavy and light ferritin chains. Variation in ferritin subunit composition may affect the rates of iron uptake and release in different tissues. A major function of ferritin is the storage of iron in a soluble and…
ACSM5	55	chr16:20420681-20421140	459	0.00;1.94;2.89	10.84;11.10;15.88	-2.97	1.15774e-07	2.68439e-05	chr16	20420855	20452281	+	NM_017888	acyl-coenzyme A synthetase ACSM5, mitochondrial precursor	NP_060358	54988
SLC1A4	-678	chr2:65214661-65215140	479	0.00;2.43;0.36	5.66;11.10;5.29	-2.98	5.85608e-05	0.00197266	chr2	65215578	65251000	+	NM_001193493	neutral amino acid transporter A isoform 2 precursor	NP_001180422	6509
ZNF667	340	chr19:56987841-56989020	1179	6.35;6.80;3.62	48.55;40.71;44.12	-2.99	1.53656e-12	1.85457e-08	chr19	56988770	56950692	-	NM_022103	zinc finger protein 667	NP_071386	63934
RPS27A	-1588	chr2:55457181-55457720	539	0.00;2.43;1.45	7.54;7.40;15.88	-2.99	4.83171e-06	0.000385228	chr2	55459038	55462989	+	NM_001135592	ubiquitin-40S ribosomal protein S27a precursor	NP_001129064	6233	Ubiquitin, a highly conserved protein that has a major role in targeting cellular proteins for degradation by the 26S proteosome, is synthesized as a precursor protein consisting of either polyubiquitin chains or a single ubiquitin fused to an unrelated protein. This gene encodes a fusion protein consisting of ubiquitin at the N terminus and ribosomal protein S27a at the C terminus. When expresse…
RIMBP3	1616	chr22:20459981-20460360	379	0.00;0.97;2.17	7.07;3.70;14.12	-2.99	5.59927e-05	0.00197266	chr22	20461786	20455993	-	NM_015672	RIMS-binding protein 3A	NP_056487	85376
MOV10L1	-194	chr22:50527761-50528720	959	0.00;2.91;4.34	21.21;20.35;15.88	-2.99	1.11833e-12	1.78498e-08	chr22	50528434	50600116	+	NM_001164104	putative helicase Mov10l1 isoform 2	NP_001157576	54456	This gene is similar to a mouse gene that encodes a putative RNA helicase and shows testis-specific expression. Multiple transcript variants encoding different isoforms have been found for this gene. [provided by RefSeq, Aug 2009].
MEAF6	930	chr1:37979141-37979840	699	0.00;0.97;1.81	7.54;9.25;5.29	-2.99	2.05426e-05	0.00105847	chr1	37980420	37955560	-	NM_001270876	chromatin modification-related protein MEAF6 isoform 3	NP_001257805	64769	This gene encodes a nuclear protein involved in transcriptional activation. The encoded protein may form a component of several different histone acetyltransferase complexes. There is a pseudogene for this gene on chromosome 2. Alternative splicing results in multiple transcript variants. [provided by RefSeq, Aug 2012].
TPTE	1103	chr21:10989341-10990340	999	6.35;1.94;1.45	25.93;20.35;31.77	-3	4.49937e-09	3.50066e-06	chr21	10990943	10906186	-	NM_199260	putative tyrosine-protein phosphatase TPTE isoform gamma	NP_954869	7179	This gene encodes a PTEN-related tyrosine phosphatase which may play a role in the signal transduction pathways of the endocrine or spermatogenic function of the testis. Alternative splicing results in multiple transcript variants. [provided by RefSeq, Mar 2014].
PAPOLB	315	chr7:4901001-4901620	619	0.00;2.91;2.89	14.14;12.95;19.41	-3	6.64141e-10	9.34927e-07	chr7	4901625	4897368	-	NM_020144	poly(A) polymerase beta	NP_064529	56903
FAM65C	-1445	chr20:49254481-49255320	839	0.00;2.43;5.79	20.27;33.31;12.35	-3	4.45974e-08	1.45664e-05	chr20	49253455	49202644	-	NM_080829	protein FAM65C isoform 1	NP_543019	140876
C2orf78	915	chr2:74011921-74012540	619	0.00;2.91;2.53	10.84;18.50;14.12	-3	1.54138e-07	3.25685e-05	chr2	74011315	74044274	+	NM_001080474	uncharacterized protein C2orf78	NP_001073943	388960
GSDMD	-956	chr8:144639321-144639720	399	0.00;1.46;2.89	6.13;14.80;14.12	-3.01	6.91624e-06	0.000492363	chr8	144640476	144645231	+	NM_024736	gasdermin-D	NP_079012	79792	Gasdermin D is a member of the gasdermin family. Members of this family appear to play a role in regulation of epithelial proliferation. Gasdermin D has been suggested to act as a tumor suppressor. Alternatively spliced transcript variants have been described. [provided by RefSeq, Oct 2009].
EIF2AK2	1190	chr2:37382801-37383200	399	0.00;2.43;1.08	10.37;7.40;10.59	-3.01	1.79495e-07	3.64983e-05	chr2	37384190	37332283	-	NM_002759	interferon-induced, double-stranded RNA-activated protein kinase isoform a	NP_002750	5610	The protein encoded by this gene is a serine/threonine protein kinase that is activated by autophosphorylation after binding to dsRNA. The activated form of the encoded protein can phosphorylate translation initiation factor EIF2S1, which in turn inhibits protein synthesis. This protein is also activated by manganese ions and heparin. Three transcript variants encoding two different isoforms have…
ZNF556	228	chr19:2867341-2867780	439	0.00;0.97;1.45	7.07;3.70;8.82	-3.02	9.42984e-05	0.0027389	chr19	2867332	2878503	+	NM_024967	zinc finger protein 556 isoform 1	NP_079243	80032
SNAPC2	267	chr19:7984981-7985940	959	3.17;1.94;4.34	22.63;27.76;26.47	-3.02	6.07799e-11	1.66166e-07	chr19	7985193	7988136	+	NM_003083	snRNA-activating protein complex subunit 2	NP_003074	6618	This gene encodes a subunit of the snRNA-activating protein complex which is associated with the TATA box-binding protein. The encoded protein is necessary for RNA polymerase II and III dependent small-nuclear RNA gene transcription. Alternative splicing results in multiple transcript variants. [provided by RefSeq, Nov 2009].
NXNL2	-1115	chr9:91148621-91149180	559	0.00;1.46;3.98	9.90;14.80;19.41	-3.02	3.44454e-07	5.73925e-05	chr9	91150015	91190704	+	NM_145283	nucleoredoxin-like protein 2 isoform 2	NP_660326	158046
P2RX3	-1130	chr11:57104541-57104880	339	0.00;0.97;0.72	6.60;3.70;3.53	-3.03	5.67493e-05	0.00197266	chr11	57105840	57137549	+	NM_002559	P2X purinoceptor 3	NP_002550	5024	The product of this gene belongs to the family of purinoceptors for ATP. This receptor functions as a ligand-gated ion channel and may transduce ATP-evoked nociceptor activation. Mouse studies suggest that this receptor is important for peripheral pain responses, and also participates in pathways controlling urinary bladder volume reflexes. It is possible that the development of selective antagon…
HIST2H4B	-1825	chr1:149834361-149834740	379	0.00;1.46;0.72	7.07;3.70;7.06	-3.03	1.51301e-05	0.000841306	chr1	149832725	149832329	-	NM_001034077	histone H4	NP_001029249	554313	Histones are basic nuclear proteins that are responsible for the nucleosome structure of the chromosomal fiber in eukaryotes. This structure consists of approximately 146 bp of DNA wrapped around a nucleosome, an octamer composed of pairs of each of the four core histones (H2A, H2B, H3, and H4). The chromatin fiber is further compacted through the interaction of a linker histone, H1, with the DNA…
HIST2H4A	-1825	chr1:149834361-149834740	379	0.00;1.46;0.72	7.07;3.70;7.06	-3.03	1.51301e-05	0.000841306	chr1	149832725	149832329	-	NM_003548	histone H4	NP_003539	8370	Histones are basic nuclear proteins that are responsible for the nucleosome structure of the chromosomal fiber in eukaryotes. This structure consists of approximately 146 bp of DNA wrapped around a nucleosome, an octamer composed of pairs of each of the four core histones (H2A, H2B, H3, and H4). The chromatin fiber is further compacted through the interaction of a linker histone, H1, with the DNA…
HHLA2	-1186	chr3:108013981-108014320	339	0.00;1.46;1.08	8.01;9.25;3.53	-3.03	3.85546e-05	0.0015713	chr3	108015336	108097131	+	NM_001282559	HERV-H LTR-associating protein 2 isoform c	NP_001269488	11148	This gene encodes a protein ligand found on the surface of monocytes. The encoded protein is thought to regulate cell-mediated immunity by binding to a receptor on T lymphocytes and inhibiting the proliferation of these cells. Alternate splicing results in multiple transcript variants. [provided by RefSeq, Sep 2013].
GCNT3	-1731	chr15:59901921-59902580	659	0.00;5.83;1.81	20.74;18.50;22.94	-3.03	5.39291e-12	3.58503e-08	chr15	59903981	59912210	+	NM_004751	beta-1,3-galactosyl-O-glycosyl-glycoprotein beta-1,6-N-acetylglucosaminyltransferase 3	NP_004742	9245	This gene encodes a member of the N-acetylglucosaminyltransferase family. The encoded protein is a beta-6-N-acetylglucosamine-transferase that catalyzes the formation of core 2 and core 4 O-glycans on mucin-type glycoproteins.[provided by RefSeq, Apr 2009]. ##Evidence-Data-START## Transcript exon combination :: BC017032.1, BU501371.1 [ECO:0000332] RNAseq introns :: single sample supports all intr…
HSPA12B	134	chr20:3712881-3714020	1139	0.00;4.86;2.89	22.63;14.80;26.47	-3.04	3.81206e-09	3.14652e-06	chr20	3713316	3733758	+	NM_052970	heat shock 70 kDa protein 12B isoform 1	NP_443202	116835	The protein encoded by this gene contains an atypical heat shock protein 70 (Hsp70) ATPase domain and is therefore a distant member of the mammalian Hsp70 family. This gene may be involved in susceptibility to atherosclerosis. Alternative splicing results in multiple transcript variants. [provided by RefSeq, Oct 2010].
TP53TG3D	-134	chr16:32263661-32265360	1699	12.70;11.17;12.66	71.65;112.88;118.25	-3.05	2.45174e-06	0.000234926	chr16	32264644	32267249	+	NM_001243722	TP53-target gene 3 protein	NP_001230651	729264
SNX16	31	chr8:82754261-82754720	459	0.00;1.94;1.08	3.77;3.70;17.65	-3.05	1.50256e-05	0.000841306	chr8	82754521	82711817	-	NM_152837	sorting nexin-16 isoform b	NP_690050	64089	This gene encodes a member of the sorting nexin family. Members of this family contain a phox (PX) domain, which is a phosphoinositide binding domain, and are involved in intracellular trafficking. The function of this protein has not been determined. This gene results in three transcript variants encoding two distinct isoforms. [provided by RefSeq, Jul 2008].
NOC2L	-411	chr1:894881-895300	419	3.17;0.00;0.00	4.71;7.40;14.12	-3.05	5.22665e-08	1.6194e-05	chr1	894679	879582	-	NM_015658	nucleolar complex protein 2 homolog	NP_056473	26155	Histone modification by histone acetyltransferases (HAT) and histone deacetylases (HDAC) can control major aspects of transcriptional regulation. NOC2L represents a novel HDAC-independent inhibitor of histone acetyltransferase (INHAT) (Hublitz et al., 2005 [PubMed 16322561]).[supplied by OMIM, Mar 2008]. ##Evidence-Data-START## Transcript exon combination :: AK225239.1, BC003555.1 [ECO:0000332] R…
CAPG	250	chr2:85637361-85637780	419	0.00;0.97;1.45	7.54;3.70;8.82	-3.05	6.5889e-05	0.00215654	chr2	85637820	85621870	-	NM_001747	macrophage-capping protein isoform 1	NP_001738	822	This gene encodes a member of the gelsolin/villin family of actin-regulatory proteins. The encoded protein reversibly blocks the barbed ends of F-actin filaments in a Ca2+ and phosphoinositide-regulated manner, but does not sever preformed actin filaments. By capping the barbed ends of actin filaments, the encoded protein contributes to the control of actin-based motility in non-muscle cells. Alt…
USP17L5	-1248	chr4:9339701-9340060	359	0.00;7.77;2.53	27.34;9.25;49.42	-3.06	5.84869e-08	1.7382e-05	chr4	9341128	9342721	+	NM_001242329	ubiquitin carboxyl-terminal hydrolase 17-like protein 5	NP_001229258	728386
USP17L30	-1248	chr4:9339701-9340060	359	0.00;7.77;2.53	27.34;9.25;49.42	-3.06	5.84869e-08	1.7382e-05	chr4	9341128	9342721	+	NM_001256867	ubiquitin specific peptidase 17-like family member 30	NP_001243796	728419
USP17L29	-1248	chr4:9339701-9340060	359	0.00;7.77;2.53	27.34;9.25;49.42	-3.06	5.84869e-08	1.7382e-05	chr4	9341128	9342721	+	NM_001242332	ubiquitin specific peptidase 17-like family member 29	NP_001229261	728405
USP17L28	-1248	chr4:9339701-9340060	359	0.00;7.77;2.53	27.34;9.25;49.42	-3.06	5.84869e-08	1.7382e-05	chr4	9341128	9342721	+	NM_001242331	ubiquitin specific peptidase 17-like family member 28	NP_001229260	728400
USP17L27	-1248	chr4:9339701-9340060	359	0.00;7.77;2.53	27.34;9.25;49.42	-3.06	5.84869e-08	1.7382e-05	chr4	9341128	9342721	+	NM_001242330	ubiquitin specific peptidase 17-like family member 27	NP_001229259	728393
USP17L26	-1248	chr4:9339701-9340060	359	0.00;7.77;2.53	27.34;9.25;49.42	-3.06	5.84869e-08	1.7382e-05	chr4	9341128	9342721	+	NM_001242328	ubiquitin specific peptidase 17-like family member 26	NP_001229257	728379
USP17L25	-1248	chr4:9339701-9340060	359	0.00;7.77;2.53	27.34;9.25;49.42	-3.06	5.84869e-08	1.7382e-05	chr4	9341128	9342721	+	NM_001242326	ubiquitin specific peptidase 17-like family member 25	NP_001229255	728373
USP17L24	-1248	chr4:9339701-9340060	359	0.00;7.77;2.53	27.34;9.25;49.42	-3.06	5.84869e-08	1.7382e-05	chr4	9341128	9342721	+	NM_001242327	ubiquitin specific peptidase 17-like family member 24	NP_001229256	728369
TSPYL5	876	chr8:98288901-98289700	799	0.00;1.46;3.25	10.37;16.65;12.35	-3.06	1.70602e-07	3.51088e-05	chr8	98290176	98285713	-	NM_033512	testis-specific Y-encoded-like protein 5	NP_277047	85453
STRC	1768	chr15:43909101-43909360	259	0.00;2.91;1.45	3.77;18.50;14.12	-3.06	9.80746e-07	0.000121833	chr15	43910998	43891760	-	NM_153700	stereocilin precursor	NP_714544	161497	This gene encodes a protein that is associated with the hair bundle of the sensory hair cells in the inner ear. The hair bundle is composed of stiff microvilli called stereocilia and is involved with mechanoreception of sound waves. This gene is part of a tandem duplication on chromosome 15; the second copy is a pseudogene. Mutations in this gene cause autosomal recessive non-syndromic deafness. …
SLC45A4	1523	chr8:142236921-142237380	459	0.00;1.94;1.45	10.37;7.40;10.59	-3.06	1.79396e-07	3.64983e-05	chr8	142238673	142217264	-	NM_001080431	solute carrier family 45 member 4 isoform 2	NP_001073900	57210
KIAA1279	-1746	chr10:70746441-70747020	579	0.00;2.91;0.72	3.30;11.10;15.88	-3.06	4.89361e-06	0.000388452	chr10	70748476	70776739	+	NM_015634	KIF1-binding protein	NP_056449	26128	This gene encodes a kinesin family member 1 binding protein that is characterized by two tetratrico peptide repeats. The encoded protein localizes to the mitochondria and may be involved in regulating transport of the mitochondria. Mutations in this gene are associated with Goldberg-Shprintzen megacolon syndrome. [provided by RefSeq, Mar 2010]. ##Evidence-Data-START## Transcript exon combination …
CGB7	-1543	chr19:49560181-49560900	719	3.17;2.91;5.06	9.90;35.16;47.65	-3.06	3.2484e-07	5.5045e-05	chr19	49558997	49557530	-	NM_033142	chorionic gonadotropin, beta polypeptide 7 precursor	NP_149133	94027	This gene is a member of the glycoprotein hormone beta chain family and encodes the beta 7 subunit of chorionic gonadotropin (CG). Glycoprotein hormones are heterodimers consisting of a common alpha subunit and an unique beta subunit which confers biological specificity. CG is produced by the trophoblastic cells of the placenta and stimulates the ovaries to synthesize the steroids that are essent…
LTBP2	1714	chr14:75077001-75077640	639	3.17;1.46;1.81	10.37;25.91;17.65	-3.07	1.94386e-07	3.83318e-05	chr14	75079034	74964885	-	NM_000428	latent-transforming growth factor beta-binding protein 2 precursor	NP_000419	4053	The protein encoded by this gene belongs to the family of latent transforming growth factor (TGF)-beta binding proteins (LTBP), which are extracellular matrix proteins with multi-domain structure. This protein is the largest member of the LTBP family possessing unique regions and with most similarity to the fibrillins. It has thus been suggested that it may have multiple functions: as a member of…
ABR	-1730	chr17:1013741-1014400	659	0.00;1.94;1.45	7.07;5.55;15.88	-3.07	6.7355e-06	0.000482631	chr17	1012340	906757	-	NM_001092	active breakpoint cluster region-related protein isoform b	NP_001083	29	This gene encodes a protein that is similar to the protein encoded by the breakpoint cluster region gene located on chromosome 22. The protein encoded by this gene contains a GTPase-activating protein domain, a domain found in members of the Rho family of GTP-binding proteins. Functional studies in mice determined that this protein plays a role in vestibular morphogenesis. Alternatively spliced t…
RPL3	-950	chr22:39716441-39716800	359	0.00;0.00;2.17	7.54;5.55;5.29	-3.08	1.78131e-05	0.000949759	chr22	39715670	39708886	-	NM_001033853	60S ribosomal protein L3 isoform b	NP_001029025	6122	Ribosomes, the complexes that catalyze protein synthesis, consist of a small 40S subunit and a large 60S subunit. Together these subunits are composed of 4 RNA species and approximately 80 structurally distinct proteins. This gene encodes a ribosomal protein that is a component of the 60S subunit. The protein belongs to the L3P family of ribosomal proteins and it is located in the cytoplasm. The …
GRB2	-450	chr17:73402041-73402440	399	0.00;2.43;1.81	4.71;24.06;7.06	-3.08	4.78947e-07	7.205e-05	chr17	73401790	73314156	-	NM_203506	growth factor receptor-bound protein 2 isoform 2	NP_987102	2885	The protein encoded by this gene binds the epidermal growth factor receptor and contains one SH2 domain and two SH3 domains. Its two SH3 domains direct complex formation with proline-rich regions of other proteins, and its SH2 domain binds tyrosine phosphorylated sequences. This gene is similar to the Sem5 gene of C.elegans, which is involved in the signal transduction pathway. Two alternatively …
FOXD4L4	-761	chr9:70429441-70429880	439	0.00;1.94;0.00	5.66;3.70;7.06	-3.08	5.67534e-05	0.00197266	chr9	70428899	70427648	-	NM_199244	forkhead box protein D4-like 4	NP_954714	349334
RASA4B	803	chr7:102255981-102256820	839	3.17;2.43;1.45	16.97;14.80;28.24	-3.09	4.91119e-08	1.55677e-05	chr7	102257203	102222764	-	NM_001277335	putative Ras GTPase-activating protein 4B	NP_001264264	100271927
FAM169A	-917	chr5:74163361-74163800	439	0.00;1.94;0.00	5.66;5.55;5.29	-3.09	5.67537e-05	0.00197266	chr5	74162663	74073398	-	NM_015566	soluble lamin-associated protein of 75 kDa	NP_056381	26049
CBFA2T2	-150	chr20:32149821-32150220	399	0.00;2.91;0.00	5.19;5.55;14.12	-3.09	9.41126e-06	0.000601989	chr20	32150170	32237837	+	NM_005093	protein CBFA2T2 isoform MTGR1b	NP_005084	9139	In acute myeloid leukemia, especially in the M2 subtype, the t(8;21)(q22;q22) translocation is one of the most frequent karyotypic abnormalities. The translocation produces a chimeric gene made up of the 5'-region of the RUNX1 (AML1) gene fused to the 3'-region of the CBFA2T1 (MTG8) gene. The chimeric protein is thought to associate with the nuclear corepressor/histone deacetylase complex to bloc…
ADTRP	-1870	chr6:11780961-11781340	379	0.00;1.94;0.36	7.07;3.70;8.82	-3.09	2.3785e-05	0.00112879	chr6	11779280	11713887	-	NM_032744	androgen-dependent TFPI-regulating protein isoform 2	NP_116133	84830
ZFP36L1	-990	chr14:69263521-69264380	859	0.00;2.91;2.53	8.96;14.80;22.94	-3.1	1.17117e-07	2.70769e-05	chr14	69262960	69254371	-	NM_001244701	zinc finger protein 36, C3H1 type-like 1 isoform 2	NP_001231630	677	This gene is a member of the TIS11 family of early response genes, which are induced by various agonists such as the phorbol ester TPA and the polypeptide mitogen EGF. This gene is well conserved across species and has a promoter that contains motifs seen in other early-response genes. The encoded protein contains a distinguishing putative zinc finger domain with a repeating cys-his motif. This p…
LIMS3L	-218	chr2:111230581-111231160	579	0.00;2.43;0.72	7.07;11.10;8.82	-3.1	4.88547e-06	0.00038799	chr2	111230652	111222627	-	NM_001205288	LIM and senescent cell antigen-like-containing domain protein 3-like	NP_001192217	100288695
LIMS3	-218	chr2:111230581-111231160	579	0.00;2.43;0.72	7.07;11.10;8.82	-3.1	4.88547e-06	0.00038799	chr2	111230652	111222627	-	NM_033514	LIM and senescent cell antigen-like-containing domain protein 3	NP_277049	96626
DNMT3L	-601	chr21:45682401-45683000	599	3.17;0.97;0.36	16.97;9.25;12.35	-3.1	4.84142e-10	7.57155e-07	chr21	45682099	45666221	-	NM_175867	DNA (cytosine-5)-methyltransferase 3-like isoform 2	NP_787063	29947	CpG methylation is an epigenetic modification that is important for embryonic development, imprinting, and X-chromosome inactivation. Studies in mice have demonstrated that DNA methylation is required for mammalian development. This gene encodes a nuclear protein with similarity to DNA methyltransferases, but is not thought to function as a DNA methyltransferase as it does not contain the amino a…
SCAF11	-959	chr12:46385061-46385660	599	0.00;2.43;2.17	12.26;18.50;8.82	-3.11	9.36126e-08	2.33409e-05	chr12	46384401	46312913	-	NM_004719	protein SCAF11	NP_004710	9169
EPS8L1	1731	chr19:55592841-55594140	1299	9.52;3.89;4.70	28.76;61.06;67.07	-3.11	1.53206e-06	0.000168781	chr19	55591759	55599291	+	NM_017729	epidermal growth factor receptor kinase substrate 8-like protein 1 isoform b	NP_060199	54869	This gene encodes a protein that is related to epidermal growth factor receptor pathway substrate 8 (EPS8), a substrate for the epidermal growth factor receptor. The function of this protein is unknown. At least two alternatively spliced transcript variants encoding different isoforms have been found for this gene. [provided by RefSeq, Jul 2008].
MISP	1825	chr19:752601-753340	739	6.35;0.97;2.17	26.40;24.06;31.77	-3.12	1.24287e-11	5.61389e-08	chr19	751145	764318	+	NM_173481	mitotic interactor and substrate of PLK1	NP_775752	126353
SYT2	-39	chr1:202612301-202612940	639	0.00;0.97;1.45	6.60;9.25;5.29	-3.13	1.78172e-05	0.000949759	chr1	202612581	202559724	-	NM_001136504	synaptotagmin-2	NP_001129976	127833	This gene encodes a synaptic vesicle membrane protein. The encoded protein is thought to function as a calcium sensor in vesicular trafficking and exocytosis. Mutations in this gene are associated with myasthenic syndrome, presynaptic, congenital, with or without motor neuropathy. Alternative splicing results in multiple transcript variants. [provided by RefSeq, Oct 2014].
TRABD	-1329	chr22:50622801-50623260	459	3.17;0.49;0.72	9.90;12.95;15.88	-3.14	2.08867e-08	9.05329e-06	chr22	50624359	50638027	+	NM_025204	traB domain-containing protein	NP_079480	80305
ECHS1	1018	chr10:135185441-135186340	899	0.00;1.94;2.89	10.37;11.10;21.18	-3.14	1.18411e-07	2.72112e-05	chr10	135186908	135175986	-	NM_004092	enoyl-CoA hydratase, mitochondrial	NP_004083	1892	The protein encoded by this gene functions in the second step of the mitochondrial fatty acid beta-oxidation pathway. It catalyzes the hydration of 2-trans-enoyl-coenzyme A (CoA) intermediates to L-3-hydroxyacyl-CoAs. The gene product is a member of the hydratase/isomerase superfamily. It localizes to the mitochondrial matrix. Transcript variants utilizing alternative transcription initiation sit…
RABEP2	1642	chr16:28934641-28935140	499	0.00;0.49;2.89	4.71;18.50;7.06	-3.16	8.62582e-06	0.000579229	chr16	28936532	28915741	-	NM_024816	rab GTPase-binding effector protein 2	NP_079092	79874
PTPRG	828	chr3:61547801-61548340	539	0.00;2.91;1.45	11.79;12.95;14.12	-3.16	2.79349e-09	2.56291e-06	chr3	61547242	62280573	+	NM_002841	receptor-type tyrosine-protein phosphatase gamma	NP_002832	5793	The protein encoded by this gene is a member of the protein tyrosine phosphatase (PTP) family. PTPs are known to be signaling molecules that regulate a variety of cellular processes including cell growth, differentiation, mitotic cycle, and oncogenic transformation. This PTP possesses an extracellular region, a single transmembrane region, and two tandem intracytoplasmic catalytic domains, and th…
PRSS3	-53	chr9:33750121-33750700	579	3.17;1.94;1.45	11.31;27.76;19.41	-3.16	2.1767e-07	4.11147e-05	chr9	33750463	33799229	+	NM_007343	trypsin-3 isoform 1 preproprotein	NP_031369	5646	This gene encodes a trypsinogen, which is a member of the trypsin family of serine proteases. This enzyme is expressed in the brain and pancreas and is resistant to common trypsin inhibitors. It is active on peptide linkages involving the carboxyl group of lysine or arginine. This gene is localized to the locus of T cell receptor beta variable orphans on chromosome 9. Four transcript variants enc…
NGFR	-574	chr17:47571821-47572340	519	0.00;0.97;0.72	6.13;3.70;5.29	-3.16	5.67503e-05	0.00197266	chr17	47572654	47592382	+	NM_002507	tumor necrosis factor receptor superfamily member 16 precursor	NP_002498	4804	Nerve growth factor receptor contains an extracellular domain containing four 40-amino acid repeats with 6 cysteine residues at conserved positions followed by a serine/threonine-rich region, a single transmembrane domain, and a 155-amino acid cytoplasmic domain. The cysteine-rich region contains the nerve growth factor binding domain. [provided by RefSeq, Jul 2008]. Publication Note: This RefSeq…
KCNA5	746	chr12:5153481-5154180	699	0.00;2.43;2.53	4.71;18.50;21.18	-3.16	1.85308e-07	3.70123e-05	chr12	5153084	5155954	+	NM_002234	potassium voltage-gated channel subfamily A member 5	NP_002225	3741	Potassium channels represent the most complex class of voltage-gated ino channels from both functional and structural standpoints. Their diverse functions include regulating neurotransmitter release, heart rate, insulin secretion, neuronal excitability, epithelial electrolyte transport, smooth muscle contraction, and cell volume. Four sequence-related potassium channel genes - shaker, shaw, shab,…
ASTL	185	chr2:96803701-96804280	579	3.17;0.97;1.45	14.14;14.80;21.18	-3.16	8.72402e-09	5.28091e-06	chr2	96804175	96789588	-	NM_001002036	astacin-like metalloendopeptidase precursor	NP_001002036	431705
AIRE	120	chr21:45705461-45706220	759	3.17;0.00;2.17	13.20;20.35;14.12	-3.16	1.5501e-08	7.43115e-06	chr21	45705720	45718102	+	NM_000383	autoimmune regulator	NP_000374	326	This gene encodes a transcriptional regulator that forms nuclear bodies and interacts with the transcriptional coactivator CREB binding protein. The encoded protein plays an important role in immunity by regulating the expression of autoantigens and negative selection of autoreactive T-cells in the thymus. Mutations in this gene cause the rare autosomal-recessive systemic autoimmune disease terme…
RASA4B	794	chr7:102157021-102157840	819	6.35;3.89;1.81	29.23;27.76;51.18	-3.17	1.21495e-07	2.77261e-05	chr7	102158224	102123585	-	NM_001277335	putative Ras GTPase-activating protein 4B	NP_001264264	100271927
PCDHB9	1810	chr5:140568281-140568740	459	0.00;0.49;1.81	8.01;7.40;5.29	-3.17	4.30257e-06	0.000354229	chr5	140566700	140571111	+	NM_019119	protocadherin beta-9 precursor	NP_061992	56127	This gene is a member of the protocadherin beta gene cluster, one of three related gene clusters tandemly linked on chromosome five. The gene clusters demonstrate an unusual genomic organization similar to that of B-cell and T-cell receptor gene clusters. The beta cluster contains 16 genes and 3 pseudogenes, each encoding 6 extracellular cadherin domains and a cytoplasmic tail that deviates from …
NAP1L5	-1047	chr4:89619821-89620320	499	6.35;2.43;5.42	23.10;55.51;49.42	-3.17	8.14129e-07	0.000107667	chr4	89619023	89617065	-	NM_153757	nucleosome assembly protein 1-like 5	NP_715638	266812
DPEP1	911	chr16:89687721-89688100	379	0.00;1.46;1.45	6.13;11.10;8.82	-3.17	2.05708e-05	0.00105934	chr16	89686999	89704839	+	NM_004413	dipeptidase 1 precursor	NP_004404	1800	The protein encoded by this gene is a kidney membrane enzyme involved in the metabolism of glutathione and other similar proteins by dipeptide hydrolysis. The encoded protein is known to regulate leukotriene activity by catalyzing the conversion of leukotriene D4 to leukotriene E4. This protein uses zinc as a cofactor and acts as a disulfide-linked homodimer. Two transcript variants encoding the …
DAW1	-386	chr2:228735701-228736180	479	0.00;1.46;0.72	5.19;5.55;8.82	-3.17	6.10226e-05	0.00202949	chr2	228736326	228789026	+	NM_178821	dynein assembly factor with WDR repeat domains 1	NP_849143	164781
CTH	1920	chr1:70878521-70879120	599	0.00;0.49;2.53	10.84;9.25;7.06	-3.17	1.78581e-07	3.63784e-05	chr1	70876900	70905534	+	NM_153742	cystathionine gamma-lyase isoform 2	NP_714964	1491	This gene encodes a cytoplasmic enzyme in the trans-sulfuration pathway that converts cystathione derived from methionine into cysteine. Glutathione synthesis in the liver is dependent upon the availability of cysteine. Mutations in this gene cause cystathioninuria. Alternative splicing of this gene results in three transcript variants encoding different isoforms. [provided by RefSeq, Jun 2010].
PCDHGB5	1046	chr5:140778421-140779060	639	0.00;1.46;1.45	6.13;16.65;3.53	-3.18	8.26661e-06	0.000565093	chr5	140777694	140892546	+	NM_018925	protocadherin gamma-B5 isoform 1 precursor	NP_061748	56101	This gene is a member of the protocadherin gamma gene cluster, one of three related clusters tandemly linked on chromosome five. These gene clusters have an immunoglobulin-like organization, suggesting that a novel mechanism may be involved in their regulation and expression. The gamma gene cluster includes 22 genes divided into 3 subfamilies. Subfamily A contains 12 genes, subfamily B contains 7…
RPL23	-967	chr17:37010721-37011320	599	0.00;1.94;4.70	15.08;29.61;15.88	-3.19	5.91499e-08	1.75024e-05	chr17	37010053	37006320	-	NM_000978	60S ribosomal protein L23	NP_000969	9349	Ribosomes, the organelles that catalyze protein synthesis, consist of a small 40S subunit and a large 60S subunit. Together these subunits are composed of 4 RNA species and approximately 80 structurally distinct proteins. This gene encodes a ribosomal protein that is a component of the 60S subunit. The protein belongs to the L14P family of ribosomal proteins. It is located in the cytoplasm. This …
FRAT1	-831	chr10:99077941-99078440	499	0.00;1.46;2.17	6.13;11.10;15.88	-3.19	2.7656e-06	0.000259457	chr10	99079021	99081672	+	NM_005479	proto-oncogene FRAT1	NP_005470	10023	The protein encoded by this gene belongs to the GSK-3-binding protein family. The protein inhibits GSK-3-mediated phosphorylation of beta-catenin and positively regulates the Wnt signaling pathway. It may function in tumor progression and in lymphomagenesis. [provided by RefSeq, Oct 2008]. Sequence Note: The RefSeq transcript and protein were derived from genomic sequence to make the sequence con…
ARHGEF35	1121	chr7:143891281-143892060	779	0.00;6.31;4.34	17.91;37.01;42.36	-3.19	2.71564e-07	4.8145e-05	chr7	143892791	143883175	-	NM_001003702	rho guanine nucleotide exchange factor 35	NP_001003702	445328
SLC17A7	-802	chr19:49945421-49945800	379	0.00;0.97;1.08	8.01;5.55;5.29	-3.2	3.68958e-06	0.000318701	chr19	49944808	49932654	-	NM_020309	vesicular glutamate transporter 1	NP_064705	57030	The protein encoded by this gene is a vesicle-bound, sodium-dependent phosphate transporter that is specifically expressed in the neuron-rich regions of the brain. It is preferentially associated with the membranes of synaptic vesicles and functions in glutamate transport. The protein shares 82% identity with the differentiation-associated Na-dependent inorganic phosphate cotransporter and they a…
MYL2	-476	chr12:111358521-111359240	719	6.35;2.43;1.08	31.58;18.50;40.59	-3.2	2.35557e-08	9.7656e-06	chr12	111358404	111348623	-	NM_000432	myosin regulatory light chain 2, ventricular/cardiac muscle isoform	NP_000423	4633	Thus gene encodes the regulatory light chain associated with cardiac myosin beta (or slow) heavy chain. Ca+ triggers the phosphorylation of regulatory light chain that in turn triggers contraction. Mutations in this gene are associated with mid-left ventricular chamber type hypertrophic cardiomyopathy. [provided by RefSeq, Jul 2008]. Publication Note: This RefSeq record includes a subset of the p…
EGLN2	1587	chr19:41306421-41307420	999	0.00;3.40;3.25	16.03;18.50;26.47	-3.2	2.48945e-08	1.01082e-05	chr19	41305333	41314346	+	NM_053046	egl nine homolog 2	NP_444274	112398	The hypoxia inducible factor (HIF) is a transcriptional complex that is involved in oxygen homeostasis. At normal oxygen levels, the alpha subunit of HIF is targeted for degration by prolyl hydroxylation. This gene encodes an enzyme responsible for this post-translational modification. Alternative splicing results in multiple transcript variants. Read-through transcription also exists between thi…
LYSMD2	-550	chr15:52030681-52031060	379	0.00;0.97;0.72	6.60;5.55;3.53	-3.21	2.90052e-05	0.00130967	chr15	52030320	52015260	-	NM_153374	lysM and putative peptidoglycan-binding domain-containing protein 2 isoform 1	NP_699205	256586
SMU1	-686	chr9:33077221-33077580	359	0.00;1.46;0.36	6.13;5.55;5.29	-3.22	2.90074e-05	0.00130967	chr9	33076714	33041849	-	NM_018225	WD40 repeat-containing protein SMU1	NP_060695	55234
RBMXL2	326	chr11:7110161-7110820	659	3.17;1.46;0.36	16.03;11.10;19.41	-3.22	3.00199e-09	2.69274e-06	chr11	7110164	7112379	+	NM_014469	RNA-binding motif protein, X-linked-like-2	NP_055284	27288	This gene belongs to the HNRPG subfamily of ubiquitously expressed heterogeneous nuclear ribonucleoproteins (hnRNPs). The hnRNPs are RNA binding proteins and they complex with heterogeneous nuclear RNA (hnRNA). These proteins are associated with pre-mRNAs in the nucleus and appear to influence pre-mRNA processing and other aspects of mRNA metabolism and transport. While all of the hnRNPs are pres…
PRR25	1718	chr16:856921-857400	479	0.00;0.97;1.45	6.13;11.10;5.29	-3.22	4.05789e-05	0.00162928	chr16	855442	863861	+	NM_001013638	proline-rich protein 25	NP_001013660	388199
KCNK15	-697	chr20:43373481-43374100	619	3.17;1.94;0.36	13.20;18.50;19.41	-3.22	1.16188e-08	6.37648e-06	chr20	43374487	43380954	+	NM_022358	potassium channel subfamily K member 15 precursor	NP_071753	60598	This gene encodes one of the members of the superfamily of potassium channel proteins containing two pore-forming P domains. The product of this gene has not been shown to be a functional channel, however, it may require other non-pore-forming proteins for activity. [provided by RefSeq, Jul 2008]. ##Evidence-Data-START## Transcript exon combination :: AF257081.1, AF294350.1 [ECO:0000332] RNAseq i…
CYP4F22	-405	chr19:15618461-15619400	939	0.00;5.83;4.34	20.27;48.11;26.47	-3.22	1.29562e-07	2.9078e-05	chr19	15619335	15663128	+	NM_173483	cytochrome P450 4F22	NP_775754	126410	This gene encodes a member of the cytochrome P450 superfamily of enzymes. The cytochrome P450 proteins are monooxygenases which catalyze many reactions involved in drug metabolism and synthesis of cholesterol, steroids and other lipids. This gene is part of a cluster of cytochrome P450 genes on chromosome 19 and encodes an enzyme thought to play a role in the 12(R)-lipoxygenase pathway. Mutations…
MSH6	400	chr2:48010301-48010940	639	3.17;0.49;0.36	12.73;9.25;15.88	-3.23	1.42958e-09	1.63327e-06	chr2	48010220	48034092	+	NM_001281492	DNA mismatch repair protein Msh6 isoform 2	NP_001268421	2956	This gene encodes a member of the DNA mismatch repair MutS family. In E. coli, the MutS protein helps in the recognition of mismatched nucleotides prior to their repair. A highly conserved region of approximately 150 aa, called the Walker-A adenine nucleotide binding motif, exists in MutS homologs. The encoded protein heterodimerizes with MSH2 to form a mismatch recognition complex that functions…
CCL28	636	chr5:43396381-43397080	699	0.00;2.43;2.17	8.96;12.95;21.18	-3.23	9.9851e-08	2.43216e-05	chr5	43397366	43379295	-	NM_001301875	C-C motif chemokine 28 isoform b	NP_001288804	56477	This antimicrobial gene belongs to the subfamily of small cytokine CC genes. Cytokines are a family of secreted proteins involved in immunoregulatory and inflammatory processes. The CC cytokines are proteins characterized by two adjacent cysteines. The cytokine encoded by this gene displays chemotactic activity for resting CD4 or CD8 T cells and eosinophils. The product of this gene binds to chem…
C14orf159	257	chr14:91581101-91581500	399	0.00;0.00;2.89	7.07;12.95;7.06	-3.23	1.97616e-05	0.00102575	chr14	91581043	91691740	+	NM_001286471	UPF0317 protein C14orf159, mitochondrial isoform a precursor	NP_001273400	80017
ZNF585A	178	chr19:37662941-37663380	439	0.00;1.94;1.45	4.71;20.35;7.06	-3.24	7.73964e-07	0.000103337	chr19	37663338	37638339	-	NM_199126	zinc finger protein 585A isoform a	NP_954577	199704
TPRN	-1737	chr9:140096681-140097120	439	0.00;0.97;1.45	3.30;7.40;12.35	-3.25	6.42874e-05	0.00212449	chr9	140095163	140086068	-	NM_001128228	taperin	NP_001121700	286262	This locus encodes a sensory epithelial protein. It was defined by linkage analysis in three Pakistani families to lie between D9S1818 (centromeric) and D9SH6 (telomeric). Mutations at this locus have been associated with autosomal recessive deafness. [provided by RefSeq, Oct 2010]. Sequence Note: This RefSeq record was created from transcript and genomic sequence data because no single transcrip…
LHB	-1893	chr19:49521781-49522700	919	0.00;11.17;2.89	35.83;49.96;47.65	-3.25	1.03728e-08	5.9152e-06	chr19	49520347	49519236	-	NM_000894	lutropin subunit beta precursor	NP_000885	3972	This gene is a member of the glycoprotein hormone beta chain family and encodes the beta subunit of luteinizing hormone (LH). Glycoprotein hormones are heterodimers consisting of a common alpha subunit and an unique beta subunit which confers biological specificity. LH is expressed in the pituitary gland and promotes spermatogenesis and ovulation by stimulating the testes and ovaries to synthesiz…
FAM71E2	1040	chr19:55873421-55873740	319	0.00;0.00;2.17	8.01;5.55;7.06	-3.25	4.30244e-06	0.000354229	chr19	55874620	55866275	-	NM_001145402	putative protein FAM71E2	NP_001138874	284418
CCDC155	-244	chr19:49891001-49891460	459	0.00;1.46;2.89	16.03;12.95;12.35	-3.25	2.33637e-11	8.56687e-08	chr19	49891474	49921256	+	NM_144688	protein KASH5	NP_653289	147872
ABCA3	-553	chr16:2390841-2391760	919	19.05;0.97;0.72	36.30;77.72;82.95	-3.25	8.31804e-07	0.000109391	chr16	2390747	2325878	-	NM_001089	ATP-binding cassette sub-family A member 3	NP_001080	21	The membrane-associated protein encoded by this gene is a member of the superfamily of ATP-binding cassette (ABC) transporters. ABC proteins transport various molecules across extra- and intracellular membranes. ABC genes are divided into seven distinct subfamilies (ABC1, MDR/TAP, MRP, ALD, OABP, GCN20, White). This protein is a member of the ABC1 subfamily. Members of the ABC1 subfamily comprise…
TMEM72	-1673	chr10:45404781-45405400	619	0.00;0.97;1.08	5.19;7.40;7.06	-3.26	6.10222e-05	0.00202949	chr10	45406763	45430642	+	NM_001123376	transmembrane protein 72	NP_001116848	643236
PCDHGA11	1524	chr5:140801861-140802260	399	0.00;1.46;0.36	6.60;5.55;5.29	-3.26	8.08863e-06	0.000555607	chr5	140800536	140892546	+	NM_032092	protocadherin gamma-A11 isoform 3 precursor	NP_114481	56105	This gene is a member of the protocadherin gamma gene cluster, one of three related clusters tandemly linked on chromosome five. These gene clusters have an immunoglobulin-like organization, suggesting that a novel mechanism may be involved in their regulation and expression. The gamma gene cluster includes 22 genes divided into 3 subfamilies. Subfamily A contains 12 genes, subfamily B contains 7…
FNTB	1384	chr14:65454601-65455180	579	0.00;1.94;0.00	6.13;3.70;8.82	-3.26	2.4474e-05	0.00115016	chr14	65453506	65529370	+	NM_002028	protein farnesyltransferase subunit beta	NP_002019	2342
SCRT1	673	chr8:145559001-145559540	539	0.00;1.94;0.36	6.13;5.55;10.59	-3.27	1.20224e-05	0.000719008	chr8	145559943	145554227	-	NM_031309	transcriptional repressor scratch 1	NP_112599	83482	This gene encodes a C2H2-type zinc finger transcriptional repressor that binds to E-box motifs. The encoded protein may promote neural differention and may be involved in cancers with neuroendocrine features. [provided by RefSeq, Jul 2013]. Sequence Note: The RefSeq transcript was derived from the reference genome assembly. The genomic coordinates were determined from alignments. ##Evidence-Data-…
ZNF627	-1694	chr19:11706261-11706820	559	0.00;0.97;2.17	7.07;9.25;14.12	-3.28	3.44775e-06	0.000308621	chr19	11708234	11729974	+	NM_145295	zinc finger protein 627 isoform 1	NP_660338	199692
TRIM11	1127	chr1:228593181-228593600	419	0.00;0.49;1.08	6.13;5.55;3.53	-3.28	5.67503e-05	0.00197266	chr1	228594517	228581376	-	NM_145214	E3 ubiquitin-protein ligase TRIM11	NP_660215	81559	The protein encoded by this gene is a member of the tripartite motif (TRIM) family. The TRIM motif includes three zinc-binding domains, a RING, a B-box type 1 and a B-box type 2, and a coiled-coil region. This protein localizes to the nucleus and the cytoplasm. Its function has not been identified. [provided by RefSeq, Jul 2008]. ##Evidence-Data-START## Transcript exon combination :: AF327056.1, …
PCDHA10	1573	chr5:140236681-140237400	719	0.00;3.40;1.45	12.73;18.50;15.88	-3.28	1.18847e-09	1.43881e-06	chr5	140235467	140391929	+	NM_031860	protocadherin alpha-10 isoform 3 precursor	NP_114066	56139	This gene is a member of the protocadherin alpha gene cluster, one of three related gene clusters tandemly linked on chromosome five that demonstrate an unusual genomic organization similar to that of B-cell and T-cell receptor gene clusters. The alpha gene cluster is composed of 15 cadherin superfamily genes related to the mouse CNR genes and consists of 13 highly similar and 2 more distantly re…
OMD	-1714	chr9:95188321-95188780	459	0.00;1.46;1.08	8.49;5.55;10.59	-3.28	7.43129e-07	0.000100219	chr9	95186836	95176526	-	NM_005014	osteomodulin precursor	NP_005005	4958
C11orf44	1420	chr11:130544081-130544460	379	0.00;1.46;0.72	3.30;3.70;14.12	-3.28	3.02305e-05	0.0013372	chr11	130542850	130587247	+	NM_001271983	uncharacterized protein C11orf44 precursor	NP_001258912	283171
TMEM38B	-675	chr9:108455941-108456320	379	0.00;0.97;0.72	5.66;7.40;3.53	-3.29	5.67532e-05	0.00197266	chr9	108456805	108538892	+	NM_018112	trimeric intracellular cation channel type B	NP_060582	55151	This gene encodes an intracellular monovalent cation channel that functions in maintenance of intracellular calcium release. Mutations in this gene may be associated with autosomal recessive osteogenesis. [provided by RefSeq, Oct 2012]. Sequence Note: This RefSeq record was created from transcript and genomic sequence data to make the sequence consistent with the reference genome assembly. The ge…
PCDHB12	1220	chr5:140589221-140589800	579	0.00;0.97;4.34	10.84;14.80;26.47	-3.29	7.51751e-08	2.04644e-05	chr5	140588290	140591698	+	NM_018932	protocadherin beta-12 precursor	NP_061755	56124	This gene is a member of the protocadherin beta gene cluster, one of three related gene clusters tandemly linked on chromosome five. The gene clusters demonstrate an unusual genomic organization similar to that of B-cell and T-cell receptor gene clusters. The beta cluster contains 16 genes and 3 pseudogenes, each encoding 6 extracellular cadherin domains and a cytoplasmic tail that deviates from …
ME2	-1201	chr18:48403861-48404600	739	0.00;0.00;2.53	10.37;7.40;7.06	-3.29	1.5156e-07	3.24134e-05	chr18	48405431	48476162	+	NM_002396	NAD-dependent malic enzyme, mitochondrial isoform 1 precursor	NP_002387	4200	This gene encodes a mitochondrial NAD-dependent malic enzyme, a homotetrameric protein, that catalyzes the oxidative decarboxylation of malate to pyruvate. It had previously been weakly linked to a syndrome known as Friedreich ataxia that has since been shown to be the result of mutation in a completely different gene. Certain single-nucleotide polymorphism haplotypes of this gene have been shown…
GFPT1	646	chr2:69613521-69613960	439	0.00;0.97;1.08	5.66;7.40;7.06	-3.29	2.98746e-05	0.00132579	chr2	69614386	69546900	-	NM_002056	glutamine--fructose-6-phosphate aminotransferase [isomerizing] 1 isoform 2	NP_002047	2673	This gene encodes the first and rate-limiting enzyme of the hexosamine pathway and controls the flux of glucose into the hexosamine pathway. The product of this gene catalyzes the formation of glucosamine 6-phosphate. [provided by RefSeq, Sep 2008].
UBE2V2	1666	chr8:48922481-48922840	359	0.00;1.46;0.36	5.19;9.25;3.53	-3.3	8.16302e-05	0.0024322	chr8	48920994	48974454	+	NM_003350	ubiquitin-conjugating enzyme E2 variant 2	NP_003341	7336	Ubiquitin-conjugating enzyme E2 variant proteins constitute a distinct subfamily within the E2 protein family. They have sequence similarity to other ubiquitin-conjugating enzymes but lack the conserved cysteine residue that is critical for the catalytic activity of E2s. The protein encoded by this gene also shares homology with ubiquitin-conjugating enzyme E2 variant 1 and yeast MMS2 gene produc…
KIR2DS4	840	chr19:55344561-55345380	819	0.00;2.43;4.34	11.79;38.86;15.88	-3.3	7.43915e-08	2.03332e-05	chr19	55344130	55360024	+	NM_012314	killer cell immunoglobulin-like receptor 2DS4 isoform 1 precursor	NP_036446	3809	Killer cell immunoglobulin-like receptors (KIRs) are transmembrane glycoproteins expressed by natural killer cells and subsets of T cells. The KIR genes are polymorphic and highly homologous and they are found in a cluster on chromosome 19q13.4 within the 1 Mb leukocyte receptor complex (LRC). The gene content of the KIR gene cluster varies among haplotypes, although several 'framework' genes are…
SENP3	1712	chr17:7466861-7467180	319	0.00;0.97;1.45	2.36;11.10;10.59	-3.31	4.68892e-05	0.00181796	chr17	7465308	7475287	+	NM_015670	sentrin-specific protease 3	NP_056485	26168	The reversible posttranslational modification of proteins by the addition of small ubiquitin-like SUMO proteins (see SUMO1; MIM 601912) is required for numerous biologic processes. SUMO-specific proteases, such as SENP3, are responsible for the initial processing of SUMO precursors to generate a C-terminal diglycine motif required for the conjugation reaction. They also have isopeptidase activity…
PARVB	-866	chr22:44419021-44419560	539	0.00;0.00;1.81	7.07;5.55;5.29	-3.31	1.51299e-05	0.000841306	chr22	44420156	44565112	+	NM_013327	beta-parvin isoform b	NP_037459	29780	This gene encodes a member of the parvin family of actin-binding proteins, which play a role in cytoskeleton organization and cell adhesion. These proteins are associated with focal contacts and contain calponin homology domains that bind to actin filaments. This family member binds to alphaPIX and alpha-actinin, and it can inhibit the activity of integrin-linked kinase. This protein also functio…
CECR6	123	chr22:17601921-17602260	339	0.00;1.94;0.36	3.30;3.70;15.88	-3.31	7.9145e-06	0.000547032	chr22	17602213	17597188	-	NM_031890	cat eye syndrome critical region protein 6 isoform a	NP_114096	27439
ZGLP1	-747	chr19:10420801-10421160	359	0.00;0.97;0.72	6.13;5.55;5.29	-3.32	2.90071e-05	0.00130967	chr19	10420233	10415478	-	NM_001103167	GATA-type zinc finger protein 1	NP_001096637	100125288
RNF225	-396	chr19:58906821-58907300	479	0.00;1.46;3.62	9.43;14.80;26.47	-3.32	8.19707e-08	2.12692e-05	chr19	58907456	58908446	+	NM_001195135	RING finger protein 225	NP_001182064	646862
RASA4	-895	chr7:102257741-102258460	719	0.00;1.46;1.81	10.84;12.95;8.82	-3.32	1.2822e-08	6.68417e-06	chr7	102257205	102220092	-	NM_001079877	ras GTPase-activating protein 4 isoform 2	NP_001073346	10156	This gene encodes a member of the GAP1 family of GTPase-activating proteins that suppresses the Ras/mitogen-activated protein kinase pathway in response to Ca(2+). Stimuli that increase intracellular Ca(2+) levels result in the translocation of this protein to the plasma membrane, where it activates Ras GTPase activity. Consequently, Ras is converted from the active GTP-bound state to the inactiv…
LMNA	983	chr1:156096581-156097200	619	0.00;0.49;1.08	6.60;5.55;3.53	-3.32	2.90051e-05	0.00130967	chr1	156095907	156109880	+	NM_001257374	lamin isoform D	NP_001244303	4000	The nuclear lamina consists of a two-dimensional matrix of proteins located next to the inner nuclear membrane. The lamin family of proteins make up the matrix and are highly conserved in evolution. During mitosis, the lamina matrix is reversibly disassembled as the lamin proteins are phosphorylated. Lamin proteins are thought to be involved in nuclear stability, chromatin structure and gene expr…
CHRNE	1029	chr17:4804961-4805720	759	0.00;0.00;2.17	7.07;11.10;3.53	-3.32	5.64616e-05	0.00197266	chr17	4806369	4801063	-	NM_000080	acetylcholine receptor subunit epsilon precursor	NP_000071	1145	Acetylcholine receptors at mature mammalian neuromuscular junctions are pentameric protein complexes composed of four subunits in the ratio of two alpha subunits to one beta, one epsilon, and one delta subunit. The acetylcholine receptor changes subunit composition shortly after birth when the epsilon subunit replaces the gamma subunit seen in embryonic receptors. Mutations in the epsilon subunit…
OR11A1	-671	chr6:29395981-29396380	399	0.00;1.46;0.00	5.66;3.70;5.29	-3.33	2.3648e-05	0.00112879	chr6	29395509	29393280	-	NM_013937	olfactory receptor 11A1	NP_039225	26531	Olfactory receptors interact with odorant molecules in the nose, to initiate a neuronal response that triggers the perception of a smell. The olfactory receptor proteins are members of a large family of G-protein-coupled receptors (GPCR) arising from single coding-exon genes. Olfactory receptors share a 7-transmembrane domain structure with many neurotransmitter and hormone receptors and are resp…
CTNNA2	-619	chr2:79739221-79739660	439	0.00;0.97;1.45	9.90;7.40;7.06	-3.33	1.24981e-07	2.83133e-05	chr2	79740059	80875988	+	NM_001164883	catenin alpha-2 isoform 2	NP_001158355	1496
CD164L2	883	chr1:27708721-27709160	439	0.00;0.00;2.53	3.77;9.25;12.35	-3.33	5.67984e-05	0.00197266	chr1	27709823	27705589	-	NM_207397	CD164 sialomucin-like 2 protein precursor	NP_997280	388611
SLC39A4	815	chr8:145637801-145638520	719	6.35;1.46;0.72	18.38;25.91;42.36	-3.34	2.4558e-07	4.5039e-05	chr8	145638975	145637797	-	NM_001280557	zinc transporter ZIP4 isoform 3	NP_001267486	55630	This gene encodes a member of the zinc/iron-regulated transporter-like protein (ZIP) family. The encoded protein localizes to cell membranes and is required for zinc uptake in the intestine. Mutations in this gene result in acrodermatitis enteropathica. Multiple transcript variants encoding different isoforms have been found for this gene. [provided by RefSeq, Jul 2013].
FCGR2C	-678	chr1:161550281-161550620	339	0.00;0.00;1.81	7.54;3.70;7.06	-3.34	7.41902e-06	0.000522509	chr1	161551128	161571010	+	NM_201563	low affinity immunoglobulin gamma Fc region receptor II-c precursor	NP_963857	9103	This gene encodes one of three members of a family of low-affinity immunoglobulin gamma Fc receptors found on the surface of many immune response cells. The encoded protein is a transmembrane glycoprotein and may be involved in phagocytosis and clearing of immune complexes. An allelic polymorphism in this gene results in both coding and non-coding variants. [provided by RefSeq, Apr 2012].
CCK	-98	chr3:42307481-42308040	559	3.17;1.46;0.00	17.91;12.95;15.88	-3.34	4.10919e-12	2.99324e-08	chr3	42307662	42299317	-	NM_000729	cholecystokinin preproprotein	NP_000720	885	Cholecystokinin is a brain/gut peptide. In the gut, it induces the release of pancreatic enzymes and the contraction of the gallbladder. In the brain, its physiologic role is unclear. The cholecystokinin pro-hormone is processed by endo- and exo-proteolytic cleavages. Two transcript variants encoding the same protein have been found for this gene. [provided by RefSeq, Mar 2010].
CAV1	-1528	chr7:116163181-116163440	259	0.00;1.46;0.00	5.66;5.55;3.53	-3.34	2.3648e-05	0.00112879	chr7	116164838	116201239	+	NM_001753	caveolin-1 isoform alpha	NP_001744	857	The scaffolding protein encoded by this gene is the main component of the caveolae plasma membranes found in most cell types. The protein links integrin subunits to the tyrosine kinase FYN, an initiating step in coupling integrins to the Ras-ERK pathway and promoting cell cycle progression. The gene is a tumor suppressor gene candidate and a negative regulator of the Ras-p42/44 mitogen-activated …
NSF	-1624	chr17:44666181-44666640	459	0.00;1.46;2.17	15.56;5.55;15.88	-3.35	4.37377e-08	1.44245e-05	chr17	44668034	44834828	+	NM_006178	vesicle-fusing ATPase	NP_006169	4905
DSN1	1444	chr20:35400401-35401020	619	0.00;0.49;2.17	10.84;9.25;7.06	-3.35	3.61584e-08	1.26373e-05	chr20	35402154	35380193	-	NM_024918	kinetochore-associated protein DSN1 homolog isoform 1	NP_079194	79980	This gene encodes a kinetochore protein that functions as part of the minichromosome instability-12 centromere complex. The encoded protein is required for proper kinetochore assembly and progression through the cell cycle. Alternative splicing results in multiple transcript variants. [provided by RefSeq, Feb 2009].
POLR2J	-299	chr7:102119481-102119880	399	3.17;1.46;2.89	8.96;31.46;37.06	-3.36	3.53605e-07	5.85297e-05	chr7	102119381	102113547	-	NM_006234	DNA-directed RNA polymerase II subunit RPB11-a	NP_006225	5439	This gene encodes a subunit of RNA polymerase II, the polymerase responsible for synthesizing messenger RNA in eukaryotes. The product of this gene exists as a heterodimer with another polymerase subunit; together they form a core subassembly unit of the polymerase. Two similar genes are located nearby on chromosome 7q22.1 and a pseudogene is found on chromosome 7p13. [provided by RefSeq, Jul 200…
HOXB2	-1137	chr17:46623241-46623820	579	0.00;0.00;3.25	11.79;11.10;10.59	-3.36	1.41136e-08	7.00747e-06	chr17	46622393	46620018	-	NM_002145	homeobox protein Hox-B2	NP_002136	3212	This gene is a member of the Antp homeobox family and encodes a nuclear protein with a homeobox DNA-binding domain. It is included in a cluster of homeobox B genes located on chromosome 17. The encoded protein functions as a sequence-specific transcription factor that is involved in development. Increased expression of this gene is associated with pancreatic cancer. [provided by RefSeq, Jul 2008]…
C1QTNF9B	-1725	chr13:24472721-24473020	299	0.00;0.49;1.45	1.41;16.65;1.76	-3.36	5.53511e-05	0.00197266	chr13	24471145	24465237	-	NM_001007537	complement C1q and tumor necrosis factor-related protein 9B precursor	NP_001007538	387911
EXOC6B	-133	chr2:73053101-73053520	419	0.00;1.46;0.36	4.24;9.25;5.29	-3.37	9.42464e-05	0.00273754	chr2	73053177	72406443	-	NM_015189	exocyst complex component 6B	NP_056004	23233	In yeast and rat, Sec15 is part of a multiprotein complex that is required for targeted exocytosis.[supplied by OMIM, Apr 2004]. ##Evidence-Data-START## RNAseq introns :: mixed/partial sample support ERS025081, ERS025082 [ECO:0000350] ##Evidence-Data-END##
RASGEF1C	1720	chr5:179634101-179634720	619	0.00;1.94;1.81	12.26;12.95;14.12	-3.39	5.62415e-10	8.37338e-07	chr5	179636130	179527794	-	NM_175062	ras-GEF domain-containing family member 1C	NP_778232	255426
PLIN3	-80	chr19:4867501-4868220	719	0.00;2.43;2.17	13.67;18.50;15.88	-3.39	3.96932e-10	6.53736e-07	chr19	4867780	4838345	-	NM_005817	perilipin-3 isoform 1	NP_005808	10226	Mannose 6-phophate receptors (MPRs) deliver lysosomal hydrolase from the Golgi to endosomes and then return to the Golgi complex. The protein encoded by this gene interacts with the cytoplasmic domains of both cation-independent and cation-dependent MPRs, and is required for endosome-to-Golgi transport. This protein also binds directly to the GTPase RAB9 (RAB9A), a member of the RAS oncogene fami…
SLC9C2	-367	chr1:173572361-173572840	479	0.00;0.97;1.08	7.07;11.10;3.53	-3.4	1.70718e-05	0.000922387	chr1	173572233	173469603	-	NM_178527	sodium/hydrogen exchanger 11	NP_848622	284525
RGPD3	1471	chr2:107082301-107084360	2059	6.35;3.40;5.06	38.18;72.17;45.89	-3.4	3.02824e-07	5.22788e-05	chr2	107084801	107021135	-	NM_001144013	ranBP2-like and GRIP domain-containing protein 3	NP_001137485	653489	This gene is located in a cluster of Ran-binding protein related genes on chromosome 2 which arose through duplication in primates. The encoded protein contains an N-terminal TPR (tetratricopeptide repeat) domain, two Ran-binding domains, and a C-terminal GRIP domain (golgin-97, RanBP2alpha, Imh1p and p230/golgin-245) domain. [provided by RefSeq, Sep 2011]. Sequence Note: The RefSeq transcript an…
METTL25	165	chr12:82752141-82752740	599	0.00;0.49;1.81	6.13;9.25;8.82	-3.4	8.89932e-06	0.000584505	chr12	82752275	82873016	+	NM_032230	methyltransferase-like protein 25	NP_115606	84190
AADACL3	-767	chr1:12775121-12775580	459	3.17;0.49;0.72	13.67;14.80;17.65	-3.4	1.05166e-09	1.32723e-06	chr1	12776117	12788726	+	NM_001103170	arylacetamide deacetylase-like 3	NP_001096640	126767
OR2A42	-1717	chr7:144013241-144013760	519	0.00;1.46;0.36	6.60;9.25;3.53	-3.41	1.7505e-05	0.000936658	chr7	144015217	144016150	+	NM_001001802	olfactory receptor 2A1/2A42	NP_001001802	402317	Olfactory receptors interact with odorant molecules in the nose, to initiate a neuronal response that triggers the perception of a smell. The olfactory receptor proteins are members of a large family of G-protein-coupled receptors (GPCR) arising from single coding-exon genes. Olfactory receptors share a 7-transmembrane domain structure with many neurotransmitter and hormone receptors and are resp…
OR2A1	-1717	chr7:144013241-144013760	519	0.00;1.46;0.36	6.60;9.25;3.53	-3.41	1.7505e-05	0.000936658	chr7	144015217	144016150	+	NM_001005287	olfactory receptor 2A1/2A42	NP_001005287	346528	Olfactory receptors interact with odorant molecules in the nose, to initiate a neuronal response that triggers the perception of a smell. The olfactory receptor proteins are members of a large family of G-protein-coupled receptors (GPCR) arising from single coding-exon genes. Olfactory receptors share a 7-transmembrane domain structure with many neurotransmitter and hormone receptors and are resp…
C1orf167	-9	chr1:11822061-11822420	359	0.00;0.97;1.08	3.77;9.25;8.82	-3.41	7.65385e-05	0.00236866	chr1	11822249	11849642	+	NM_001010881	uncharacterized protein C1orf167	NP_001010881	284498
TP53TG3C	196	chr16:33204281-33207280	2999	22.22;28.17;35.44	237.12;305.32;377.71	-3.42	3.28262e-06	0.000296728	chr16	33205584	33207624	+	NM_001205259	TP53-target gene 3 protein	NP_001192188	653550
TLK1	-1600	chr2:172018801-172019220	419	0.00;1.46;0.00	4.71;5.55;5.29	-3.42	5.30782e-05	0.00193952	chr2	172017410	171847332	-	NM_012290	serine/threonine-protein kinase tousled-like 1 isoform 1	NP_036422	9874	The protein encoded by this gene is a serine/threonine kinase that may be involved in the regulation of chromatin assembly. The encoded protein is only active when it is phosphorylated, and this phosphorylation is cell cycle-dependent, with the maximal activity of this protein coming during S phase. The catalytic activity of this protein is diminished by DNA damage and by blockage of DNA replicat…
TGFBR2	-1903	chr3:30645881-30646300	419	0.00;1.46;0.00	4.71;5.55;5.29	-3.42	5.30782e-05	0.00193952	chr3	30647993	30735633	+	NM_003242	TGF-beta receptor type-2 isoform B precursor	NP_003233	7048	This gene encodes a member of the Ser/Thr protein kinase family and the TGFB receptor subfamily. The encoded protein is a transmembrane protein that has a protein kinase domain, forms a heterodimeric complex with another receptor protein, and binds TGF-beta. This receptor/ligand complex phosphorylates proteins, which then enter the nucleus and regulate the transcription of a subset of genes relat…
SPINK2	-1605	chr4:57689461-57689820	359	0.00;0.97;0.72	7.54;1.85;8.82	-3.43	4.07539e-05	0.00163509	chr4	57688035	57676025	-	NM_021114	serine protease inhibitor Kazal-type 2 isoform 2 precursor	NP_066937	6691	This gene encodes a member of the family of serine protease inhibitors of the Kazal type (SPINK). The encoded protein acts as a trypsin and acrosin inhibitor in the genital tract and is localized in the spermatozoa. The protein has been associated with the progression of lymphomas. Alternative splicing results in multiple transcript variants. [provided by RefSeq, Nov 2012].
ETNK1	-1555	chr12:22776241-22776800	559	0.00;1.46;0.72	5.19;14.80;3.53	-3.43	5.90755e-06	0.000437217	chr12	22778075	22843608	+	NM_018638	ethanolamine kinase 1 isoform A	NP_061108	55500	This gene encodes an ethanolamine kinase, which functions in the first committed step of the phosphatidylethanolamine synthesis pathway. This cytosolic enzyme is specific for ethanolamine and exhibits negligible kinase activity on choline. Alternative splicing results in multiple transcript variants encoding distinct isoforms. [provided by RefSeq, Jul 2008].
SHANK3	-1879	chr22:51111001-51111380	379	0.00;0.49;1.08	6.13;7.40;3.53	-3.44	2.9007e-05	0.00130967	chr22	51113069	51171640	+	NM_033517	SH3 and multiple ankyrin repeat domains protein 3	NP_277052	85358	This gene is a member of the Shank gene family. Shank proteins are multidomain scaffold proteins of the postsynaptic density that connect neurotransmitter receptors, ion channels, and other membrane proteins to the actin cytoskeleton and G-protein-coupled signaling pathways. Shank proteins also play a role in synapse formation and dendritic spine maturation. Mutations in this gene are a cause of …
RFX4	-1154	chr12:106975301-106975760	459	0.00;0.00;2.89	10.37;3.70;17.65	-3.45	8.20257e-07	0.00010824	chr12	106976684	107156582	+	NM_213594	transcription factor RFX4 isoform c	NP_998759	5992	This gene is a member of the regulatory factor X gene family, which encodes transcription factors that contain a highly-conserved winged helix DNA binding domain. The protein encoded by this gene is structurally related to regulatory factors X1, X2, X3, and X5. It has been shown to interact with itself as well as with regulatory factors X2 and X3, but it does not interact with regulatory factor X…
KIAA0232	1502	chr4:6785761-6786160	399	0.00;0.49;1.45	3.30;3.70;14.12	-3.45	3.41218e-05	0.00143944	chr4	6784458	6885899	+	NM_001100590	uncharacterized protein KIAA0232	NP_001094060	9778
NXNL2	-365	chr9:91149241-91150060	819	3.17;0.00;0.36	17.44;5.55;15.88	-3.46	4.13261e-09	3.31266e-06	chr9	91150015	91190704	+	NM_145283	nucleoredoxin-like protein 2 isoform 2	NP_660326	158046
ELANE	400	chr19:852401-852980	579	0.00;1.94;0.72	7.54;14.80;7.06	-3.46	5.31065e-07	7.69705e-05	chr19	852290	856246	+	NM_001972	neutrophil elastase preproprotein	NP_001963	1991	Elastases form a subfamily of serine proteases that hydrolyze many proteins in addition to elastin. Humans have six elastase genes which encode the structurally similar proteins. The product of this gene hydrolyzes proteins within specialized neutrophil lysosomes, called azurophil granules, as well as proteins of the extracellular matrix following the protein's release from activated neutrophils.…
PSME4	-833	chr2:54198541-54199080	539	0.00;0.00;2.89	5.19;9.25;17.65	-3.47	1.5927e-06	0.000172502	chr2	54197977	54091203	-	NM_014614	proteasome activator complex subunit 4	NP_055429	23198
LRRC4B	-678	chr19:51071601-51072360	759	0.00;2.43;2.53	15.08;22.21;17.65	-3.47	3.87662e-10	6.39439e-07	chr19	51071302	51020149	-	NM_001080457	leucine-rich repeat-containing protein 4B precursor	NP_001073926	94030
GLI4	-1306	chr8:144348181-144348420	239	0.00;0.49;1.08	1.41;1.85;14.12	-3.47	9.28396e-05	0.00270369	chr8	144349606	144359101	+	NM_138465	zinc finger protein GLI4	NP_612474	2738
DACH1	540	chr13:72440441-72441140	699	0.00;0.97;2.17	11.31;9.25;14.12	-3.47	2.40659e-09	2.32799e-06	chr13	72441330	72012097	-	NM_004392	dachshund homolog 1 isoform c	NP_004383	1602	This gene encodes a chromatin-associated protein that associates with other DNA-binding transcription factors to regulate gene expression and cell fate determination during development. The protein contains a Ski domain that is highly conserved from Drosophila to human. Expression of this gene is lost in some forms of metastatic cancer, and is correlated with poor prognosis. Multiple transcript v…
CCHCR1	316	chr6:31125021-31125480	459	0.00;0.00;2.89	8.49;14.80;8.82	-3.47	7.71864e-07	0.000103069	chr6	31125566	31110215	-	NM_001105564	coiled-coil alpha-helical rod protein 1 isoform 1	NP_001099034	54535
ICAM2	184	chr17:62097621-62098000	379	0.00;0.49;1.08	8.49;3.70;5.29	-3.48	1.13032e-05	0.000682382	chr17	62097994	62079954	-	NM_001099789	intercellular adhesion molecule 2 precursor	NP_001093259	3384	The protein encoded by this gene is a member of the intercellular adhesion molecule (ICAM) family. All ICAM proteins are type I transmembrane glycoproteins, contain 2-9 immunoglobulin-like C2-type domains, and bind to the leukocyte adhesion LFA-1 protein. This protein may play a role in lymphocyte recirculation by blocking LFA-1-dependent cell adhesion. It mediates adhesive interactions important…
COLEC11	-951	chr2:3652501-3652880	379	0.00;0.00;2.17	2.36;12.95;8.82	-3.48	3.92503e-05	0.00158673	chr2	3653641	3692234	+	NM_001255989	collectin-11 isoform j	NP_001242918	78989	This gene encodes a member of the collectin family of C-type lectins that possess collagen-like sequences and carbohydrate recognition domains. Collectins are secreted proteins that play important roles in the innate immune system by binding to carbohydrate antigens on microorganisms, facilitating their recognition and removal. The encoded protein binds to multiple sugars with a preference for fu…
C6orf203	-625	chr6:107348561-107348940	379	0.00;1.46;0.00	5.19;9.25;1.76	-3.48	6.28505e-05	0.00208214	chr6	107349375	107372790	+	NM_001142470	uncharacterized protein C6orf203 isoform b	NP_001135942	51250
AMY1A	-810	chr1:104197141-104197520	379	0.00;0.00;2.17	6.13;11.10;7.06	-3.48	1.75919e-05	0.000940567	chr1	104198140	104207173	+	NM_001008221	alpha-amylase 1 precursor	NP_001008222	276	Amylases are secreted proteins that hydrolyze 1,4-alpha-glucoside bonds in oligosaccharides and polysaccharides, and thus catalyze the first step in digestion of dietary starch and glycogen. The human genome has a cluster of several amylase genes that are expressed at high levels in either salivary gland or pancreas. This gene encodes an amylase isoenzyme produced by the salivary gland. Alternati…
GTF2H2	1457	chr5:70361821-70362260	439	0.00;0.97;1.45	14.61;5.55;7.06	-3.49	5.82014e-07	8.25202e-05	chr5	70363497	70330950	-	NM_001515	general transcription factor IIH subunit 2	NP_001506	2966	This gene is part of a 500 kb inverted duplication on chromosome 5q13. This duplicated region contains at least four genes and repetitive elements which make it prone to rearrangements and deletions. The repetitiveness and complexity of the sequence have also caused difficulty in determining the organization of this genomic region. This gene is within the telomeric copy of the duplication. Deleti…
UNC45A	-459	chr15:91472641-91473260	619	0.00;0.49;1.45	3.77;9.25;8.82	-3.5	7.87178e-05	0.00240299	chr15	91473409	91497323	+	NM_001039675	protein unc-45 homolog A isoform 3	NP_001034764	55898	UNC45A plays a role in cell proliferation and myoblast fusion, binds progesterone receptor (PGR; MIM 607311) and HSP90 (HSPCA; MIM 140571), and acts as a regulator of the progesterone receptor chaperoning pathway (Price et al., 2002 [PubMed 12356907]; Chadli et al., 2006 [PubMed 16478993]).[supplied by OMIM, Mar 2008].
MFSD1	-1104	chr3:158518401-158518820	419	0.00;0.97;0.72	4.71;7.40;7.06	-3.5	5.67722e-05	0.00197266	chr3	158519714	158547508	+	NM_001167903	major facilitator superfamily domain-containing protein 1 isoform 2	NP_001161375	64747
FAM156B	1079	chrX:52984361-52984740	379	0.00;0.00;2.17	2.83;12.95;8.82	-3.5	3.02434e-05	0.0013376	chrX	52985629	52976463	-	NM_001099684	protein FAM156A/FAM156B	NP_001093154	727866
ZNF311	-1543	chr6:28974361-28974800	439	0.00;0.97;1.08	7.07;9.25;7.06	-3.51	1.90501e-06	0.000199018	chr6	28973037	28962593	-	NM_001010877	zinc finger protein 311	NP_001010877	282890
ODF3	-720	chr11:195501-196580	1079	6.35;3.40;7.23	84.38;57.36;51.18	-3.51	3.69411e-09	3.09206e-06	chr11	196760	200258	+	NM_001286136	outer dense fiber protein 3 isoform 2	NP_001273065	113746	ODF3 is a component of sperm flagella outer dense fibers, which add stiffness, elastic recoil, and protection against shearing forces during sperm movement.[supplied by OMIM, Apr 2004].
MRGPRX4	-933	chr11:18193241-18193660	419	0.00;0.97;1.08	5.19;12.95;5.29	-3.51	1.04053e-05	0.000643281	chr11	18194383	18195827	+	NM_054032	mas-related G-protein coupled receptor member X4	NP_473373	117196
GAPDHS	-833	chr19:36023261-36023700	439	0.00;0.97;0.36	6.13;5.55;3.53	-3.51	1.08766e-05	0.00066141	chr19	36024313	36036221	+	NM_014364	glyceraldehyde-3-phosphate dehydrogenase, testis-specific	NP_055179	26330	This gene encodes a protein belonging to the glyceraldehyde-3-phosphate dehydrogenase family of enzymes that play an important role in carbohydrate metabolism. Like its somatic cell counterpart, this sperm-specific enzyme functions in a nicotinamide adenine dinucleotide-dependent manner to remove hydrogen and add phosphate to glyceraldehyde 3-phosphate to form 1,3-diphosphoglycerate. During sperm…
PNRC1	1982	chr6:89792221-89792600	379	0.00;0.49;1.08	3.30;12.95;1.76	-3.52	6.53882e-05	0.00214639	chr6	89790428	89794879	+	NM_006813	proline-rich nuclear receptor coactivator 1	NP_006804	10957
TTC33	-1218	chr5:40756921-40757660	739	0.00;1.46;0.72	7.07;11.10;7.06	-3.53	9.77386e-07	0.000121541	chr5	40756072	40711677	-	NM_012382	tetratricopeptide repeat protein 33	NP_036514	23548
TMEM190	1207	chr19:55889181-55889640	459	0.00;1.46;0.72	7.07;11.10;7.06	-3.53	9.77386e-07	0.000121541	chr19	55888203	55889612	+	NM_139172	transmembrane protein 190 precursor	NP_631911	147744
PCDHB10	1279	chr5:140572981-140573480	499	0.00;5.34;0.72	11.31;24.06;35.30	-3.54	1.60623e-07	3.34548e-05	chr5	140571951	140575213	+	NM_018930	protocadherin beta-10 precursor	NP_061753	56126	This gene is a member of the protocadherin beta gene cluster, one of three related gene clusters tandemly linked on chromosome five. The gene clusters demonstrate an unusual genomic organization similar to that of B-cell and T-cell receptor gene clusters. The beta cluster contains 16 genes and 3 pseudogenes, each encoding 6 extracellular cadherin domains and a cytoplasmic tail that deviates from …
MAGEA4	640	chrX:151081701-151082300	599	0.00;0.97;2.89	12.73;11.10;21.18	-3.54	2.35252e-08	9.7656e-06	chrX	151081360	151093642	+	NM_001011548	melanoma-associated antigen 4	NP_001011548	4103	This gene is a member of the MAGEA gene family. The members of this family encode proteins with 50 to 80% sequence identity to each other. The promoters and first exons of the MAGEA genes show considerable variability, suggesting that the existence of this gene family enables the same function to be expressed under different transcriptional controls. The MAGEA genes are clustered at chromosomal l…
CLDN3	1220	chr7:73183041-73183720	679	0.00;1.94;2.53	10.84;16.65;24.71	-3.54	8.76347e-08	2.22699e-05	chr7	73184600	73183326	-	NM_001306	claudin-3	NP_001297	1365	Tight junctions represent one mode of cell-to-cell adhesion in epithelial or endothelial cell sheets, forming continuous seals around cells and serving as a physical barrier to prevent solutes and water from passing freely through the paracellular space. These junctions are comprised of sets of continuous networking strands in the outwardly facing cytoplasmic leaflet, with complementary grooves i…
ZSWIM8	-1491	chr10:75543701-75544080	379	0.00;0.97;0.36	4.71;5.55;5.29	-3.55	5.30778e-05	0.00193952	chr10	75545381	75561556	+	NM_001242488	zinc finger SWIM domain-containing protein 8 isoform 3	NP_001229417	23053
ZBTB7B	1555	chr1:154976481-154976840	359	0.00;0.97;0.36	4.71;5.55;5.29	-3.55	5.30778e-05	0.00193952	chr1	154975105	154991001	+	NM_001252406	zinc finger and BTB domain-containing protein 7B isoform 2	NP_001239335	51043	This gene encodes a zinc finger-containing transcription factor that acts as a key regulator of lineage commitment of immature T-cell precursors. It is necessary and sufficient for commitment of CD4 lineage, while its absence causes CD8 commitment. It also functions as a transcriptional repressor of type I collagen genes. Alternatively spliced transcript variants have been found for this gene. [p…
PCDHB2	1450	chr5:140475121-140476160	1039	0.00;4.37;2.89	25.93;20.35;38.83	-3.55	2.79863e-08	1.08521e-05	chr5	140474190	140476964	+	NM_018936	protocadherin beta-2 precursor	NP_061759	56133	This gene is a member of the protocadherin beta gene cluster, one of three related gene clusters tandemly linked on chromosome five. The gene clusters demonstrate an unusual genomic organization similar to that of B-cell and T-cell receptor gene clusters. The beta cluster contains 16 genes and 3 pseudogenes, each encoding 6 extracellular cadherin domains and a cytoplasmic tail that deviates from …
NOL4L	835	chr20:31070361-31070740	379	0.00;0.97;0.36	4.71;5.55;5.29	-3.55	5.30778e-05	0.00193952	chr20	31071385	31030861	-	NM_080616	nucleolar protein 4-like isoform 2	NP_542183	140688
NCF1	212	chr7:74188301-74188740	439	0.00;0.49;0.72	5.19;3.70;5.29	-3.55	5.30756e-05	0.00193952	chr7	74188308	74203720	+	NM_000265	neutrophil cytosol factor 1	NP_000256	653361	The protein encoded by this gene is a 47 kDa cytosolic subunit of neutrophil NADPH oxidase. This oxidase is a multicomponent enzyme that is activated to produce superoxide anion. Mutations in this gene have been associated with chronic granulomatous disease. [provided by RefSeq, Jul 2008]. Publication Note: This RefSeq record includes a subset of the publications that are available for this gene.…
MMP9	1884	chr20:44639221-44639640	419	0.00;0.97;1.45	5.19;5.55;17.65	-3.55	9.34298e-07	0.000117701	chr20	44637546	44645200	+	NM_004994	matrix metalloproteinase-9 preproprotein	NP_004985	4318	Proteins of the matrix metalloproteinase (MMP) family are involved in the breakdown of extracellular matrix in normal physiological processes, such as embryonic development, reproduction, and tissue remodeling, as well as in disease processes, such as arthritis and metastasis. Most MMP's are secreted as inactive proproteins which are activated when cleaved by extracellular proteinases. The enzyme…
FNTB	-1426	chr14:65451781-65452380	599	0.00;0.49;1.08	7.54;5.55;5.29	-3.55	1.69603e-06	0.000181646	chr14	65453506	65529370	+	NM_002028	protein farnesyltransferase subunit beta	NP_002019	2342
CBLL1	1069	chr7:107385021-107385400	379	0.00;1.46;0.72	5.66;11.10;8.82	-3.55	3.42605e-06	0.000306983	chr7	107384141	107402112	+	NM_024814	E3 ubiquitin-protein ligase Hakai isoform 1	NP_079090	79872	This gene encodes an E3 ubiquitin-ligase for the E-cadherin complex and mediates its ubiquitination, endocytosis, and degradation in the lysosomes. The encoded protein contains a RING-finger domain and is also thought to have a role in control of cell proliferation. A related pseudogene has been identified on chromosome X. Alternative splicing results in a non-coding transcript variant. [provided…
TP53TG3B	-87	chr16:33261161-33262900	1739	9.52;11.17;14.46	103.71;140.63;169.44	-3.56	1.66984e-06	0.000179531	chr16	33262117	33264719	+	NM_001099687	TP53-target gene 3 protein	NP_001093157	729355
TP53TG3	-87	chr16:33261161-33262900	1739	9.52;11.17;14.46	103.71;140.63;169.44	-3.56	1.66984e-06	0.000179531	chr16	33262117	33264719	+	NM_016212	TP53-target gene 3 protein	NP_057296	24150
PCDHA13	1367	chr5:140262681-140263760	1079	0.00;2.43;6.15	18.38;38.86;44.12	-3.56	2.61547e-07	4.69131e-05	chr5	140261853	140391929	+	NM_018904	protocadherin alpha-13 isoform 1 precursor	NP_061727	56136	This gene is a member of the protocadherin alpha gene cluster, one of three related gene clusters tandemly linked on chromosome five that demonstrate an unusual genomic organization similar to that of B-cell and T-cell receptor gene clusters. The alpha gene cluster is composed of 15 cadherin superfamily genes related to the mouse CNR genes and consists of 13 highly similar and 2 more distantly re…
GNAI2	261	chr3:50264201-50264560	359	0.00;1.46;0.00	4.71;1.85;10.59	-3.56	3.23812e-05	0.00139406	chr3	50264119	50296786	+	NM_001282620	guanine nucleotide-binding protein G(i) subunit alpha-2 isoform 6	NP_001269549	2771	The protein encoded by this gene is an alpha subunit of guanine nucleotide binding proteins (G proteins). The encoded protein contains the guanine nucleotide binding site and is involved in the hormonal regulation of adenylate cyclase. Several transcript variants encoding different isoforms have been found for this gene. [provided by RefSeq, Sep 2013].
FRRS1L	791	chr9:111928621-111928940	319	0.00;1.46;1.08	1.41;9.25;19.41	-3.56	5.20779e-07	7.67455e-05	chr9	111929571	111899580	-	NM_014334	DOMON domain-containing protein FRRS1L	NP_055149	23732
PVRL2	-422	chr19:45348701-45349240	539	0.00;1.94;0.36	12.73;9.25;5.29	-3.57	6.77959e-08	1.91789e-05	chr19	45349392	45392485	+	NM_001042724	nectin-2 isoform delta precursor	NP_001036189	5819	This gene encodes a single-pass type I membrane glycoprotein with two Ig-like C2-type domains and an Ig-like V-type domain. This protein is one of the plasma membrane components of adherens junctions. It also serves as an entry for certain mutant strains of herpes simplex virus and pseudorabies virus, and it is involved in cell to cell spreading of these viruses. Variations in this gene have been…
SYNGR1	-763	chr22:39745001-39745380	379	0.00;0.97;0.36	7.07;1.85;7.06	-3.58	4.30546e-05	0.00170679	chr22	39745953	39781593	+	NM_004711	synaptogyrin-1 isoform 1a	NP_004702	9145	This gene encodes an integral membrane protein associated with presynaptic vesicles in neuronal cells. The exact function of this protein is unclear, but studies of a similar murine protein suggest that it functions in synaptic plasticity without being required for synaptic transmission. The gene product belongs to the synaptogyrin gene family. Three alternatively spliced variants encoding three …
CCK	822	chr3:42306581-42307100	519	0.00;0.97;1.08	2.83;11.10;10.59	-3.58	1.24157e-05	0.000739142	chr3	42307662	42299317	-	NM_000729	cholecystokinin preproprotein	NP_000720	885	Cholecystokinin is a brain/gut peptide. In the gut, it induces the release of pancreatic enzymes and the contraction of the gallbladder. In the brain, its physiologic role is unclear. The cholecystokinin pro-hormone is processed by endo- and exo-proteolytic cleavages. Two transcript variants encoding the same protein have been found for this gene. [provided by RefSeq, Mar 2010].
SPRN	821	chr10:135237041-135237560	519	3.17;0.00;0.72	14.14;22.21;10.59	-3.59	2.15536e-08	9.26102e-06	chr10	135238121	135234169	-	NM_001012508	shadow of prion protein precursor	NP_001012526	503542
LDLRAD4	-306	chr18:13640821-13642080	1259	0.00;3.40;2.89	26.87;31.46;17.65	-3.59	4.90325e-09	3.65506e-06	chr18	13641756	13652753	+	NM_001276251	low-density lipoprotein receptor class A domain-containing protein 4 isoform epsilon 1	NP_001263180	753
C17orf107	-87	chr17:4802601-4803120	519	0.00;1.94;0.00	3.77;9.25;10.59	-3.6	6.71142e-06	0.000481001	chr17	4802947	4806227	+	NM_001145536	uncharacterized protein C17orf107	NP_001139008	100130311
TP53TG3C	598	chr16:32685841-32687860	2019	9.52;10.20;16.63	115.49;149.88;178.26	-3.61	1.45676e-06	0.000162048	chr16	32687448	32685408	-	NM_001205259	TP53-target gene 3 protein	NP_001192188	653550
ABLIM1	845	chr10:116285661-116286020	359	0.00;0.49;0.72	5.66;5.55;3.53	-3.61	2.36479e-05	0.00112879	chr10	116286685	116190868	-	NM_006720	actin-binding LIM protein 1 isoform s	NP_006711	3983	This gene encodes a cytoskeletal LIM protein that binds to actin filaments via a domain that is homologous to erythrocyte dematin. LIM domains, found in over 60 proteins, play key roles in the regulation of developmental pathways. LIM domains also function as protein-binding interfaces, mediating specific protein-protein interactions. The protein encoded by this gene could mediate such interactio…
POTEE	-473	chr2:131975181-131975720	539	0.00;0.97;1.81	7.07;14.80;12.35	-3.62	2.42843e-07	4.46109e-05	chr2	131975923	132022416	+	NM_001083538	POTE ankyrin domain family member E	NP_001077007	445582
C3orf62	468	chr3:49313721-49314360	639	0.00;0.00;1.81	8.01;5.55;8.82	-3.63	9.66543e-07	0.000120593	chr3	49314508	49306029	-	NM_198562	uncharacterized protein C3orf62	NP_940964	375341
ASB2	1646	chr14:94441261-94441600	339	0.00;0.97;0.36	1.89;11.10;3.53	-3.63	8.81837e-05	0.0025907	chr14	94443076	94400498	-	NM_001202429	ankyrin repeat and SOCS box protein 2 isoform 1	NP_001189358	51676	This gene encodes a member of the ankyrin repeat and SOCS box-containing (ASB) protein family. These proteins play a role in protein degradation by coupling suppressor of cytokine signalling (SOCS) proteins with the elongin BC complex. The encoded protein is a subunit of a multimeric E3 ubiquitin ligase complex that mediates the degradation of actin-binding proteins. This gene plays a role in ret…
UTS2R	1828	chr17:80333721-80334240	519	0.00;0.49;0.72	6.13;3.70;5.29	-3.65	1.08766e-05	0.00066141	chr17	80332152	80333462	+	NM_018949	urotensin-2 receptor	NP_061822	2837
SNTA1	-1862	chr20:32033361-32033760	399	0.00;1.46;0.00	3.77;7.40;7.06	-3.65	5.31018e-05	0.00193952	chr20	32031698	31995762	-	NM_003098	alpha-1-syntrophin	NP_003089	6640	Syntrophins are cytoplasmic peripheral membrane scaffold proteins that are components of the dystrophin-associated protein complex. This gene is a member of the syntrophin gene family and encodes the most common syntrophin isoform found in cardiac tissues. The N-terminal PDZ domain of this syntrophin protein interacts with the C-terminus of the pore-forming alpha subunit (SCN5A) of the cardiac so…
RIMBP3B	831	chr22:21738481-21739260	779	0.00;1.46;3.25	14.14;18.50;26.47	-3.65	5.89865e-08	1.7474e-05	chr22	21738039	21743455	+	NM_001128635	RIMS-binding protein 3B	NP_001122107	440804
MBD3L4	-1126	chr19:7041101-7041520	419	0.00;1.46;1.81	3.30;22.21;15.88	-3.66	1.0098e-07	2.44805e-05	chr19	7040184	7037754	-	NM_001164419	putative methyl-CpG-binding domain protein 3-like 4	NP_001157891	653656	This gene encodes a member of a family of proteins that are related to methyl-CpG-binding proteins but lack the methyl-CpG binding domain. There is no definitive support for transcription of this locus, and the transcript structure is inferred from other family members. [provided by RefSeq, Aug 2009]. Sequence Note: The RefSeq transcript and protein were derived from genomic sequence to make the …
CLIC3	-1176	chr9:139891981-139892420	439	0.00;0.97;1.08	4.24;11.10;10.59	-3.66	5.45264e-06	0.000419066	chr9	139891024	139889059	-	NM_004669	chloride intracellular channel protein 3	NP_004660	9022	Chloride channels are a diverse group of proteins that regulate fundamental cellular processes including stabilization of cell membrane potential, transepithelial transport, maintenance of intracellular pH, and regulation of cell volume. Chloride intracellular channel 3 is a member of the p64 family and is predominantly localized in the nucleus and stimulates chloride ion channel activity. In add…
ZFP41	-640	chr8:144327801-144328900	1099	6.35;0.00;1.08	15.56;31.46;47.65	-3.67	3.22656e-07	5.47695e-05	chr8	144328990	144335761	+	NM_001271156	zinc finger protein 41 homolog	NP_001258085	286128
MXRA8	721	chr1:1297981-1298420	439	0.00;0.00;1.45	5.66;7.40;5.29	-3.67	2.90104e-05	0.00130967	chr1	1298921	1288068	-	NM_001282582	matrix-remodeling-associated protein 8 isoform 2 precursor	NP_001269511	54587
FAM76A	1581	chr1:28053901-28054240	339	0.00;0.00;1.08	6.60;3.70;3.53	-3.67	1.08764e-05	0.00066141	chr1	28052489	28089423	+	NM_001143915	protein FAM76A isoform 5	NP_001137387	199870
[truncated: 1,038 more rows]

## Sheet: KEGG (hyper)Test vs Control
ID	Term	WebSite	Count	Size	numInt	numTotal	p_value	fdr	Enrichment_Score	GeneRatio	Genes
hsa04726	Serotonergic_synapse	http://www.genome.jp/kegg-bin/show_pathway?hsa04726+778+107987479+4128	3	112	34	7257	0.0151285	0.588733	1.8202	0.0882353	CACNA1F//CYP2D6//MAOA
[truncated: 2 more rows]

## Sheet: KEGG (hypo)Test_vs_Control
ID	Term	WebSite	Count	Size	numInt	numTotal	p_value	fdr	Enrichment_Score	GeneRatio	Genes
[truncated: 25 more rows]
